# Supplementary material for: Rice ubiquitin‐conjugating enzyme OsUBC26 is essential for immunity to the blast fungus Magnaporthe oryzae
Source: Mol Plant Pathol. 2021 Aug 30;22(12):1613–23. doi: 10.1111/mpp.13132 (PMC8578843; doi:10.1111/mpp.13132)
Supplement: Supplementary file 4 — TABLE S1 Up‐regulated genes in OsUBC26 null mutant [file MPP-22-1613-s006.xlsx]

## Sheet: Up regulated genes in OsUBC26 n
gene_id	YH28_8_1	YH28_8_2	NPB1	NPB2	YH28_8	NPB	log2FoldChange	pvalue	padj	gene_name	gene_chr	gene_start	gene_end	gene_strand	gene_length	gene_biotype	gene_description	tf_family
LOC_Os07g32710	560.461	835.031	4.83975	2.08806	697.746	3.4639	7.6354	8.76e-35	2.22e-30	LOC_Os07g32710	Chr7	19533176	19534577	+	1402	-	-	-
LOC_Os10g28350	500.943	393.071	17.4231	8.35224	447.007	12.8877	5.10414	9.36e-34	1.19e-29	LOC_Os10g28350	Chr10	14751950	14754326	-	943	-	Acireductone dioxygenase ARD family	-
LOC_Os11g11890	420.593	395.026	29.0385	45.9373	407.81	37.4879	3.44814	1.92e-23	1.63e-19	LOC_Os11g11890	Chr11	6596374	6603010	+	2178	-	Protein kinase domain	Pkinase
LOC_Os07g01904	2527.53	2343.76	535.276	613.89	2435.64	574.583	2.084	7.52e-23	4.78e-19	LOC_Os07g01904	Chr7	548480	554208	+	3735	-	-	-
LOC_Os03g02470	1819.27	1649.53	0	0	1734.4	0	13.1953	1.65e-19	7.38e-16	LOC_Os03g02470	Chr3	887171	889518	-	1659	-	-	-
LOC_Os11g09979	1680.39	1761.97	0	0	1721.18	0	13.1843	1.74e-19	7.38e-16	LOC_Os11g09979	Chr11	5349186	5354922	+	1964	-	-	-
LOC_Os11g11770	190.457	134.935	9.6795	6.26418	162.696	7.97184	4.34392	4.13e-15	1.17e-11	LOC_Os11g11770	Chr11	6532861	6535926	-	3066	-	NB-ARC	NB-ARC
LOC_Os11g29990	137.883	151.557	2.90385	2.08806	144.72	2.49595	5.85023	4.5e-14	1.14e-10	LOC_Os11g29990	Chr11	17434258	17438286	-	3033	-	NB-ARC	NB-ARC
novel.395	333.3	324.626	0	0	328.963	0	10.7969	2.85e-13	6.59e-10	-	Chr4	16993819	16996855	-	1834	-	-	-
LOC_Os03g18779	300.566	330.492	0	0	315.529	0	10.7367	4.04e-13	7.97e-10	LOC_Os03g18779	Chr3	10518910	10520197	+	1288	-	-	-
LOC_Os11g11920	292.63	339.293	0	0	315.961	0	10.7387	4.08e-13	7.97e-10	LOC_Os11g11920	Chr11	6606427	6616027	-	3944	-	NB-ARC	NB-ARC
LOC_Os07g06834	102.172	151.557	2.90385	4.17612	126.865	3.53998	5.17081	5.75e-13	1.04e-09	LOC_Os07g06834	Chr7	3339384	3340631	+	1248	-	-	-
LOC_Os06g40240	138.875	134.935	0	4.17612	136.905	2.08806	6.0813	9.25e-13	1.54e-09	LOC_Os06g40240	Chr6	23967708	23976387	+	5578	-	Ribonuclease H-like domain	Retrotrans_gag
LOC_Os08g04580	208.313	393.071	0	0	300.692	0	10.6674	9.71e-13	1.54e-09	LOC_Os08g04580	Chr8	2283683	2286209	-	1567	-	-	-
LOC_Os11g11810	228.152	275.736	0	0	251.944	0	10.4121	2.54e-12	3.79e-09	LOC_Os11g11810	Chr11	6554514	6561687	+	4244	-	NB-ARC	NB-ARC
LOC_Os08g14950	168.634	116.357	12.5833	1.04403	142.495	6.81369	4.36143	1.21e-11	1.7e-08	LOC_Os08g14950	Chr8	9016956	9020344	+	3169	-	Serine-threonine/tyrosine-protein kinase, catalytic domain	Pkinase_Tyr
LOC_Os12g38860	238.072	429.249	60.0129	60.5537	333.66	60.2833	2.46875	3.07e-11	3.98e-08	LOC_Os12g38860	Chr12	23885347	23888965	-	2789	-	Protein kinase domain	Pkinase
LOC_Os08g14880	1379.82	1869.53	506.238	230.731	1624.68	368.484	2.13941	3.14e-11	3.98e-08	LOC_Os08g14880	Chr8	8966297	8970997	+	4141	-	-	FAR1
LOC_Os11g09830	98.2046	99.7344	3.8718	2.08806	98.9695	2.97993	5.04151	6.59e-11	7.97e-08	LOC_Os11g09830	Chr11	5258104	5259504	-	1401	-	-	-
LOC_Os11g11940	146.811	177.957	0	0	162.384	0	9.77842	7.83e-11	9.04e-08	LOC_Os11g11940	Chr11	6621642	6629013	+	3509	-	NB-ARC	NB-ARC
LOC_Os04g26330	276.758	465.427	0.96795	0	371.093	0.483975	9.5294	9.79e-11	1.06e-07	LOC_Os04g26330	Chr4	15350426	15352064	-	333	-	-	-
novel.425	150.779	162.313	0	0	156.546	0	9.72556	1e-10	1.06e-07	-	Chr5	11443639	11446756	+	2921	-	-	-
LOC_Os11g09460	131.931	131.024	0	0	131.478	0	9.47376	3.79e-10	3.85e-07	LOC_Os11g09460	Chr11	5073932	5074811	-	732	-	-	-
LOC_Os10g33104	228.152	290.403	65.8206	38.6291	259.278	52.2248	2.30823	1.27e-09	1.24e-06	LOC_Os10g33104	Chr10	17345537	17350072	+	3564	-	Leucine-rich repeat	LRRNT_2
LOC_Os04g18770	57.534	126.135	1.9359	2.08806	91.8343	2.01198	5.51418	2.1e-09	1.97e-06	LOC_Os04g18770	Chr4	10435610	10440943	+	4650	-	Ribonuclease H-like domain	RVT_2
novel.177	106.14	99.7344	0	0	102.937	0	9.12069	2.41e-09	2.19e-06	-	Chr11	5236284	5240679	-	716	-	-	-
LOC_Os06g36450	287.67	263.025	77.436	42.8052	275.348	60.1206	2.19168	3.27e-09	2.77e-06	LOC_Os06g36450	Chr6	21396824	21399402	+	2198	-	Ferroporti-1	-
novel.419	88.285	103.646	6.77565	10.4403	95.9653	8.60797	3.48481	7.72e-09	6.13e-06	-	Chr5	6707804	6711160	+	3357	-	-	-
LOC_Os05g01330	151.771	195.558	0	1.04403	173.664	0.522015	8.43206	1.44e-08	1.11e-05	LOC_Os05g01330	Chr5	207853	209693	-	558	-	-	-
LOC_Os07g27300	1330.23	1371.84	629.167	556.468	1351.03	592.818	1.18816	5.04e-08	3.77e-05	LOC_Os07g27300	Chr7	15868929	15874100	-	2328	-	Luc7-related	-
LOC_Os04g17660	168.634	262.047	58.077	39.6731	215.341	48.8751	2.13715	1.15e-07	8.13e-05	LOC_Os04g17660	Chr4	9671229	9674147	-	2154	-	-	Rhodanese
novel.191	50.5903	51.8228	0	0	51.2065	0	8.11335	3.9e-07	0.000247474	-	Chr11	16035298	16037772	-	1015	-	PF05754:Domain of unknown function (DUF834)	DUF834
novel.453	0	342.226	0	0	171.113	0	23.2608	1.17e-06	0.000724238	-	Chr6	5267242	5268461	+	1220	-	-	-
LOC_Os03g25490	48.6063	82.1342	5.8077	5.22015	65.3703	5.51392	3.56617	1.4e-06	0.000846173	LOC_Os03g25490	Chr3	14559322	14561845	+	1751	-	Cytochrome P450	-
LOC_Os11g09474	94.2367	145.69	27.1026	19.8366	119.964	23.4696	2.35126	2.22e-06	0.00130954	LOC_Os11g09474	Chr11	5080262	5088495	-	2964	-	F-box domain	-
LOC_Os12g02840	47.6144	52.8006	2.90385	2.08806	50.2075	2.49595	4.32434	2.86e-06	0.00161165	LOC_Os12g02840	Chr12	1018201	1021176	+	2891	-	Cation/H+ exchanger	Na_H_Exchanger
LOC_Os03g01200	780.677	866.32	144.225	383.159	823.499	263.692	1.64441	4.8e-06	0.00265239	LOC_Os03g01200	Chr3	125320	132789	-	3239	-	SNF2-related, N-terminal domain	SNF2_N
novel.420	80.3492	82.1342	4.83975	16.7045	81.2417	10.7721	2.9267	5.79e-06	0.00313151	-	Chr5	6711855	6715255	+	3295	-	-	-
LOC_Os11g09280	833.251	1021.79	446.225	447.889	927.52	447.057	1.05297	8.01e-06	0.004151	LOC_Os11g09280	Chr11	4971248	4975064	-	2045	-	Thioredoxin domain	-
LOC_Os07g34220	26.7831	35.2004	0	0	30.9917	0	7.38902	1.23e-05	0.00624341	LOC_Os07g34220	Chr7	20477074	20478169	-	354	-	-	-
LOC_Os08g09990	21.8232	37.156	0	0	29.4896	0	7.31744	1.84e-05	0.00896632	LOC_Os08g09990	Chr8	5774033	5776437	-	663	-	-	-
LOC_Os11g02220	35.7108	20.5336	0	0	28.1222	0	7.2485	2.5e-05	0.0119957	LOC_Os11g02220	Chr11	623809	624549	-	741	-	-	-
LOC_Os01g72900	60.5099	190.669	20.3269	27.1448	125.589	23.7359	2.40574	3.06e-05	0.0141304	LOC_Os01g72900	Chr1	42281272	42281973	-	571	-	-	-
LOC_Os01g65770	22.8152	29.3336	0	0	26.0744	0	7.13976	3.69e-05	0.016622	LOC_Os01g65770	Chr1	38191820	38192525	-	706	-	-	-
LOC_Os11g43700	130.939	144.713	48.3975	35.497	137.826	41.9473	1.71414	5.48e-05	0.0240044	LOC_Os11g43700	Chr11	26376804	26380866	-	3570	-	NB-ARC	NB-ARC
LOC_Os04g53180	278.742	256.181	105.507	116.931	267.461	111.219	1.2664	5.65e-05	0.0243336	LOC_Os04g53180	Chr4	31666207	31667028	-	822	-	-	-
LOC_Os07g35070	43.6465	31.2892	0	3.13209	37.4679	1.56604	4.61832	6.46e-05	0.0269055	LOC_Os07g35070	Chr7	21008406	21009856	+	1383	-	F-box domain	-
LOC_Os12g33194	65.4697	58.6673	2.90385	13.5724	62.0685	8.23812	2.92736	7e-05	0.0282084	LOC_Os12g33194	Chr12	20080388	20083537	-	1857	-	-	-
LOC_Os11g09180	39.6786	44.0005	0.96795	0	41.8396	0.483975	6.38253	7.51e-05	0.0294483	LOC_Os11g09180	Chr11	4923839	4925639	-	1526	-	-	-
LOC_Os03g30950	46.6224	31.2892	3.8718	1.04403	38.9558	2.45791	3.96741	7.54e-05	0.0294483	LOC_Os03g30950	Chr3	17623425	17625103	-	1598	-	Fatty acid desaturase, type 2	-
LOC_Os01g49750	61.5019	25.4225	0	1.04403	43.4622	0.522015	6.43055	7.95e-05	0.0306143	LOC_Os01g49750	Chr1	28575814	28576674	-	861	-	-	-
LOC_Os08g04590	15.8715	29.3336	0	0	22.6025	0	6.93375	9.75e-05	0.0369548	LOC_Os08g04590	Chr8	2289390	2293615	+	1353	-	-	-
LOC_Os11g45050	38.6867	44.9783	3.8718	5.22015	41.8325	4.54597	3.2061	0.000148041	0.0552976	LOC_Os11g45050	Chr11	27261093	27264194	+	3102	-	NB-ARC	NB-ARC
LOC_Os04g44250	12.8956	97.7788	4.83975	4.17612	55.3372	4.50793	3.61647	0.000153913	0.0566579	LOC_Os04g44250	Chr4	26213702	26215406	-	1705	-	UDP-glucuronosyl/UDP-glucosyltransferase	UDPGT
LOC_Os03g52370	5.95179	88.0009	0.96795	0	46.9764	0.483975	6.55161	0.000164722	0.0597707	LOC_Os03g52370	Chr3	30074924	30075741	+	616	-	-	-
LOC_Os03g59450	195.417	221.958	96.795	67.8619	208.688	82.3285	1.34016	0.00019028	0.0680719	LOC_Os03g59450	Chr3	33837942	33841754	-	2035	-	Major facilitator superfamily	MFS_1
LOC_Os06g38890	71.4215	96.801	26.1346	13.5724	84.1113	19.8535	2.07799	0.000230965	0.0814792	LOC_Os06g38890	Chr6	23073511	23079696	-	2595	-	-	-
LOC_Os11g17954	22.8152	15.6446	0	0	19.2299	0	6.70021	0.000234875	0.0817236	LOC_Os11g17954	Chr11	10081786	10086180	-	1661	-	-	-
LOC_Os03g02460	40.6706	46.9338	1.9359	8.35224	43.8022	5.14407	3.1055	0.000279012	0.0944921	LOC_Os03g02460	Chr3	884559	887005	-	1756	-	-	adh_short
LOC_Os12g03899	1988.89	2348.65	1335.77	1219.43	2168.77	1277.6	0.763369	0.000296975	0.0992523	LOC_Os12g03899	Chr12	1606073	1620845	-	3462	-	Major facilitator superfamily	MFS_1
LOC_Os03g11614	276.758	325.603	90.0193	162.869	301.181	126.444	1.25423	0.000330416	0.108994	LOC_Os03g11614	Chr3	6052750	6061369	-	1307	-	Transcription factor, MADS-box	K-box
novel.190	64.4778	36.1782	7.7436	8.35224	50.328	8.04792	2.64521	0.000356833	0.115604	-	Chr11	14376289	14377758	-	1370	-	-	-
LOC_Os03g08940	26.7831	161.335	10.6474	19.8366	94.0591	15.242	2.62962	0.000360814	0.115604	LOC_Os03g08940	Chr3	4635138	4636315	+	555	-	-	-
LOC_Os11g09970	126.972	123.201	52.2693	27.1448	125.086	39.707	1.65155	0.000364106	0.115604	LOC_Os11g09970	Chr11	5342461	5345614	-	1944	-	F-box domain	F-box
LOC_Os05g34490	13.8875	21.5113	0	0	17.6994	0	6.5809	0.000378969	0.118837	LOC_Os05g34490	Chr5	20448210	20450200	-	1716	-	-	-
LOC_Os06g13690	23.8072	11.7335	0	0	17.7703	0	6.5862	0.000397783	0.123216	LOC_Os06g13690	Chr6	7595183	7595952	+	306	-	-	-
LOC_Os07g32680	12.8956	20.5336	0	0	16.7146	0	6.49831	0.000521603	0.154764	LOC_Os07g32680	Chr7	19514890	19516313	+	1424	-	-	-
LOC_Os11g09470	5.95179	30.3114	0	0	18.1316	0	6.61601	0.000524825	0.154764	LOC_Os11g09470	Chr11	5076337	5076892	-	405	-	-	-
LOC_Os11g22800	21.8232	11.7335	0	0	16.7784	0	6.50336	0.000530099	0.154764	LOC_Os11g22800	Chr11	13116732	13117208	-	477	-	-	-
LOC_Os08g04570	12.8956	44.9783	0	2.08806	28.9369	1.04403	4.83142	0.000584133	0.168602	LOC_Os08g04570	Chr8	2280575	2282599	-	846	-	-	-
LOC_Os11g45410	67.4537	93.8677	28.0705	11.4843	80.6607	19.7774	2.02195	0.000612412	0.174778	LOC_Os11g45410	Chr11	27492479	27497702	-	3003	-	DYW domain	-
LOC_Os03g37140	21.8232	31.2892	0.96795	0	26.5562	0.483975	5.72798	0.000767927	0.212015	LOC_Os03g37140	Chr3	20584426	20593423	-	3768	-	-	-
LOC_Os11g10090	407.698	440.983	254.571	181.661	424.34	218.116	0.959114	0.000807824	0.218284	LOC_Os11g10090	Chr11	5441804	5448578	+	2046	-	-	-
LOC_Os03g25500	532.686	894.676	415.251	285.02	713.681	350.135	1.02682	0.000828398	0.21918	LOC_Os03g25500	Chr3	14567492	14571763	+	910	-	Cytochrome P450	p450
LOC_Os06g06300	205.337	127.112	52.2693	75.1701	166.225	63.7197	1.3849	0.000854474	0.223749	LOC_Os06g06300	Chr6	2926823	2928474	+	866	-	-	-
LOC_Os11g11950	82.3332	69.423	21.2949	22.9687	75.8781	22.1318	1.77807	0.00101746	0.255877	LOC_Os11g11950	Chr11	6631958	6634662	-	2325	-	NB-ARC	NB-ARC
LOC_Os11g10870	104.156	70.4008	22.2628	31.3209	87.2786	26.7919	1.70602	0.00115876	0.288553	LOC_Os11g10870	Chr11	5996508	5997541	+	1034	-	-	-
LOC_Os04g54010	213.273	242.491	120.026	96.0507	227.882	108.038	1.07579	0.00122179	0.301295	LOC_Os04g54010	Chr4	32193893	32196603	-	2157	-	Serine-threonine/tyrosine-protein kinase, catalytic domain	B_lectin
novel.310	93.2448	77.2453	24.1987	30.2769	85.245	27.2378	1.64753	0.00126244	0.308326	-	Chr3	23076794	23077804	+	392	-	-	-
LOC_Os11g07240	28.767	18.578	0	1.04403	23.6725	0.522015	5.55231	0.00133244	0.319284	LOC_Os11g07240	Chr11	3640868	3644003	+	2643	-	Serine-threonine/tyrosine-protein kinase, catalytic domain	Pkinase_Tyr
LOC_Os11g34940	353.14	289.425	156.808	176.441	321.283	166.624	0.94761	0.00137232	0.325767	LOC_Os11g34940	Chr11	20478176	20478870	-	695	-	Ribosomal protein L6, chloroplast	-
LOC_Os03g52390	41.6626	557.339	2.90385	11.4843	299.501	7.19409	5.38276	0.00147384	0.340323	LOC_Os03g52390	Chr3	30078324	30078929	+	503	-	-	-
LOC_Os01g43270	309.493	454.672	214.885	176.441	382.082	195.663	0.965033	0.00159804	0.361887	LOC_Os01g43270	Chr1	24712170	24713612	-	1443	-	UDP-glucuronosyl/UDP-glucosyltransferase	UDPGT
LOC_Os06g16040	10.9116	15.6446	0	0	13.2781	0	6.16622	0.00169149	0.371822	LOC_Os06g16040	Chr6	9126536	9129710	-	2105	-	-	-
LOC_Os01g71840	15.8715	29.3336	0	1.04403	22.6025	0.522015	5.48572	0.00169808	0.371822	LOC_Os01g71840	Chr1	41605691	41621122	+	7992	-	Ribonuclease H-like domain	RVT_2
LOC_Os07g05840	24.7991	3.91115	0	0	14.3551	0	6.27805	0.00180225	0.384082	LOC_Os07g05840	Chr7	2806940	2809829	-	2105	-	-	-
LOC_Os04g18780	18.8473	24.4447	0.96795	0	21.646	0.483975	5.43356	0.00191835	0.394723	LOC_Os04g18780	Chr4	10441857	10444804	+	2142	-	-	-
LOC_Os04g02580	49.5983	54.7561	6.77565	16.7045	52.1772	11.7401	2.15945	0.00200222	0.400778	LOC_Os04g02580	Chr4	967967	969766	-	1239	-	-	-
LOC_Os11g35300	10.9116	14.6668	0	0	12.7892	0	6.11207	0.00201856	0.400778	LOC_Os11g35300	Chr11	20696033	20701666	+	888	-	-	-
LOC_Os06g15750	38.6867	33.2448	6.77565	5.22015	35.9657	5.9979	2.5811	0.00201967	0.400778	LOC_Os06g15750	Chr6	8935092	8939018	-	3276	-	NB-ARC	NB-ARC
LOC_Os04g12430	91.2609	103.646	43.5577	22.9687	97.4532	33.2632	1.54697	0.00207317	0.405065	LOC_Os04g12430	Chr4	6869662	6872863	+	3083	-	Zinc finger, CCHC-type	-
LOC_Os10g09990	1223.09	912.276	362.013	732.909	1067.69	547.461	0.964337	0.00215056	0.41382	LOC_Os10g09990	Chr10	5412557	5414334	+	1778	-	UDP-glucuronosyl/UDP-glucosyltransferase	UDPGT
LOC_Os01g64949	23.8072	32.267	4.83975	1.04403	28.0371	2.94189	3.23552	0.00223818	0.424251	LOC_Os01g64949	Chr1	37695077	37696485	-	529	-	-	-
novel.480	242.04	741.163	211.013	208.806	491.602	209.91	1.22784	0.00252055	0.463928	-	Chr6	9248379	9253532	-	5065	-	-	-
LOC_Os04g13220	717.191	737.252	401.699	483.386	727.222	442.542	0.716996	0.00273355	0.492428	LOC_Os04g13220	Chr4	7317232	7325788	-	4974	-	ABC transporter type 1, transmembrane domain	ABC_membrane
LOC_Os11g11990	139.867	117.335	56.1411	54.2895	128.601	55.2153	1.21947	0.00288267	0.503597	LOC_Os11g11990	Chr11	6655976	6663781	+	4419	-	NB-ARC	NB-ARC
LOC_Os11g09200	11.9036	11.7335	0	0	11.8185	0	5.99806	0.00290332	0.503597	LOC_Os11g09200	Chr11	4934652	4937550	+	1068	-	-	-
LOC_Os07g34520	3.96786	21.5113	0	0	12.7396	0	6.10685	0.00291451	0.503597	LOC_Os07g34520	Chr7	20691054	20693694	-	2641	-	Isocitrate lyase	-
LOC_Os12g02170	4.95983	19.5558	0	0	12.2578	0	6.05118	0.00312495	0.53631	LOC_Os12g02170	Chr12	663016	664215	-	1200	-	-	-
LOC_Os07g10850	600.139	329.515	3.8718	45.9373	464.827	24.9046	4.22404	0.00325359	0.550941	LOC_Os07g10850	Chr7	5911829	5924366	-	5501	-	Reverse transcriptase, RNA-dependent DNA polymerase	RVT_2
LOC_Os11g45040	37.6947	15.6446	2.90385	3.13209	26.6697	3.01797	3.14413	0.00329955	0.555023	LOC_Os11g45040	Chr11	27258523	27260356	-	543	-	-	-
LOC_Os11g45190	47.6144	20.5336	7.7436	0	34.074	3.8718	3.11625	0.0034291	0.57302	LOC_Os11g45190	Chr11	27349483	27354931	+	4015	-	NB-ARC	NB-ARC
LOC_Os11g17380	109.116	65.5118	30.0064	31.3209	87.314	30.6637	1.50971	0.00350209	0.577092	LOC_Os11g17380	Chr11	9688431	9695220	-	2082	-	Protein kinase domain	Motile_Sperm
LOC_Os11g29750	128.956	103.646	42.5898	54.2895	116.301	48.4397	1.26489	0.00364456	0.589629	LOC_Os11g29750	Chr11	17259927	17264943	+	2529	-	P-type ATPase, transmembrane domain	E1-E2_ATPase
LOC_Os07g01580	22.8152	1.95558	0	0	12.3854	0	6.06507	0.00424672	0.678407	LOC_Os07g01580	Chr7	364312	364828	-	339	-	-	-
LOC_Os02g07170	18.8473	86.0454	2.90385	15.6604	52.4464	9.28215	2.50839	0.00466463	0.73275	LOC_Os02g07170	Chr2	3682192	3684126	-	1022	-	Homeobox domain-like	Myb_DNA-binding
LOC_Os01g23580	24.7991	96.801	12.5833	16.7045	60.8001	14.6439	2.05606	0.0049797	0.774478	LOC_Os01g23580	Chr1	13237248	13246183	+	2720	-	Pyrophosphate-energised proton pump	-
LOC_Os04g24510	34.7188	86.0454	22.2628	7.30821	60.3821	14.7855	2.02349	0.00502134	0.774478	LOC_Os04g24510	Chr4	14056400	14061288	+	2326	-	Protein kinase domain	Pkinase
LOC_Os01g74160	294.614	355.915	212.949	134.68	325.264	173.814	0.902738	0.00503106	0.774478	LOC_Os01g74160	Chr1	42960106	42964990	+	1366	-	-	-
LOC_Os06g35700	3.96786	92.8899	8.71155	3.13209	48.4289	5.92182	3.02531	0.0050618	0.774516	LOC_Os06g35700	Chr6	20832432	20834494	-	2063	-	FAD-binding, type 2	FAD_binding_4
LOC_Os02g51930	31.7429	99.7344	11.6154	22.9687	65.7387	17.292	1.93114	0.00545731	0.820212	LOC_Os02g51930	Chr2	31805977	31807891	+	1749	-	UDP-glucuronosyl/UDP-glucosyltransferase	UDPGT
LOC_Os04g37700	14.8795	59.6451	4.83975	8.35224	37.2623	6.59599	2.50331	0.00628603	0.906082	LOC_Os04g37700	Chr4	22425447	22426575	+	1005	-	-	-
LOC_Os08g04620	1996.83	2330.07	1267.05	1587.97	2163.45	1427.51	0.600034	0.00644495	0.914535	LOC_Os08g04620	Chr8	2305809	2308575	+	1368	-	-	Motile_Sperm
LOC_Os11g45430	12.8956	25.4225	2.90385	0	19.159	1.45192	3.6926	0.00767523	0.999917	LOC_Os11g45430	Chr11	27503199	27503762	-	357	-	-	-
LOC_Os05g49860	788.613	878.054	573.994	515.751	833.333	544.872	0.612792	0.00777152	0.999917	LOC_Os05g49860	Chr5	28611973	28612798	+	826	-	Histone-fold	Histone
LOC_Os07g45195	369.011	441.96	274.898	205.674	405.486	240.286	0.754139	0.00828849	0.999917	LOC_Os07g45195	Chr7	26978357	26983862	-	1819	-	-	-
LOC_Os04g11195	244.024	212.18	85.1796	150.34	228.102	117.76	0.955752	0.00845944	0.999917	LOC_Os04g11195	Chr4	6096222	6096871	-	237	-	-	-
LOC_Os01g51980	1128.86	1076.54	804.366	656.695	1102.7	730.531	0.593709	0.0085933	0.999917	LOC_Os01g51980	Chr1	29874486	29877505	+	1851	-	Alliinase, C-terminal	-
LOC_Os07g08710	3629.6	3927.78	2716.07	2591.28	3778.69	2653.67	0.509873	0.00888965	0.999917	LOC_Os07g08710	Chr7	4483447	4484768	+	1189	-	-	-
LOC_Os11g29920	4.95983	13.689	0	0	9.32443	0	5.65649	0.00911752	0.999917	LOC_Os11g29920	Chr11	17385302	17393700	-	4593	-	NB-ARC	NB-ARC
LOC_Os07g35020	254.935	182.846	94.8591	135.724	218.891	115.291	0.926134	0.00928862	0.999917	LOC_Os07g35020	Chr7	20979942	20980373	-	432	-	-	-
LOC_Os04g52790	3.96786	14.6668	0	0	9.31734	0	5.65547	0.0096882	0.999917	LOC_Os04g52790	Chr4	31432434	31432952	-	519	-	-	-
LOC_Os11g09350	135.899	193.602	77.436	89.7866	164.751	83.6113	0.979352	0.00977094	0.999917	LOC_Os11g09350	Chr11	5010064	5013658	-	1826	-	-	-
LOC_Os03g55230	1.98393	17.6002	0	0	9.79206	0	5.72728	0.00986417	0.999917	LOC_Os03g55230	Chr3	31436331	31437955	+	1625	-	Cytochrome P450	p450
novel.212	1.98393	17.6002	0	0	9.79206	0	5.72728	0.00986417	0.999917	-	Chr12	18721663	18724629	+	692	-	-	-
LOC_Os07g34570	1315.35	834.053	682.405	665.047	1074.7	673.726	0.673603	0.0100689	0.999917	LOC_Os07g34570	Chr7	20724563	20726098	+	1536	-	FAD/NAD(P)-binding domain	-
LOC_Os02g18110	216.249	160.357	90.9873	108.579	188.303	99.7832	0.91681	0.0102679	0.999917	LOC_Os02g18110	Chr2	10519500	10524542	+	372	-	-	-
LOC_Os11g17330	62.4938	60.6229	25.1667	19.8366	61.5584	22.5016	1.45022	0.0112163	0.999917	LOC_Os11g17330	Chr11	9663116	9667466	+	2874	-	NB-ARC	NB-ARC
LOC_Os03g22620	73.4055	132.979	39.6859	49.0694	103.192	44.3777	1.2188	0.0117586	0.999917	LOC_Os03g22620	Chr3	13035228	13046117	-	3763	-	Terpene synthase, metal-binding domain	-
LOC_Os03g05334	49.5983	103.646	26.1346	31.3209	76.6219	28.7278	1.41669	0.0120313	0.999917	LOC_Os03g05334	Chr3	2608931	2609586	+	656	-	-	-
LOC_Os10g41980	328.341	291.381	197.462	178.529	309.861	187.995	0.720513	0.012443	0.999917	LOC_Os10g41980	Chr10	22575212	22576531	+	631	-	-	-
LOC_Os06g40020	2.9759	14.6668	0	0	8.82136	0	5.57661	0.0126727	0.999917	LOC_Os06g40020	Chr6	23806007	23811150	+	1940	-	DEAD/DEAH box helicase domain	Helicase_C
LOC_Os11g09890	10.9116	5.86673	0	0	8.38918	0	5.50335	0.0129932	0.999917	LOC_Os11g09890	Chr11	5291241	5292628	-	594	-	-	DUF834
LOC_Os10g20610	5.95179	80.1786	0	0	43.0652	0	7.86352	0.0130781	0.999917	LOC_Os10g20610	Chr10	10390879	10396620	-	2290	-	Multicopper oxidase, type 3	-
LOC_Os07g34490	11.9036	4.88894	0	0	8.39627	0	5.50447	0.0134003	0.999917	LOC_Os07g34490	Chr7	20672256	20673081	+	729	-	-	-
LOC_Os03g04720	16.8634	9.77788	0.96795	0	13.3207	0.483975	4.73444	0.0134123	0.999917	LOC_Os03g04720	Chr3	2253689	2255419	+	762	-	-	-
LOC_Os01g71540	629.898	768.542	543.988	248.479	699.22	396.233	0.818458	0.0136599	0.999917	LOC_Os01g71540	Chr1	41439295	41447524	+	2679	-	-	-
LOC_Os07g35960	408.69	556.362	349.43	231.775	482.526	290.602	0.730761	0.0145273	0.999917	LOC_Os07g35960	Chr7	21513062	21517011	+	2991	-	Armadillo-type fold	-
LOC_Os11g10300	83.3251	99.7344	41.6218	41.7612	91.5298	41.6915	1.13461	0.0146056	0.999917	LOC_Os11g10300	Chr11	5590632	5592453	-	1239	-	F-box domain	F-box
LOC_Os11g31430	143.835	200.447	115.186	44.8933	172.141	80.0397	1.10196	0.0149012	0.999917	LOC_Os11g31430	Chr11	18350474	18364500	+	3303	-	-	-
LOC_Os07g18230	17.8554	45.956	9.6795	4.17612	31.9057	6.92781	2.19689	0.0158051	0.999917	LOC_Os07g18230	Chr7	10805142	10807392	-	2251	-	Legume lectin domain	Pkinase
LOC_Os03g51470	42.6545	46.9338	16.4551	12.5284	44.7942	14.4918	1.62602	0.0159007	0.999917	LOC_Os03g51470	Chr3	29451096	29453625	-	884	-	-	-
LOC_Os12g25160	219.224	140.802	91.9552	101.271	180.013	96.6131	0.898013	0.016173	0.999917	LOC_Os12g25160	Chr12	14447812	14448345	-	336	-	-	-
LOC_Os11g06980	288.662	161.335	106.474	135.724	224.999	121.099	0.894323	0.0165993	0.999917	LOC_Os11g06980	Chr11	3463899	3468002	-	2255	-	-	-
novel.304	4.95983	74.3119	0	0	39.6359	0	7.7438	0.0167987	0.999917	-	Chr3	17809799	17810715	+	917	-	-	-
LOC_Os04g32620	36.7027	96.801	21.2949	26.1007	66.7519	23.6978	1.49561	0.0168713	0.999917	LOC_Os04g32620	Chr4	19651659	19656024	+	3858	-	DNA-binding domain	AP2
LOC_Os08g16670	51.5822	35.2004	6.77565	18.7925	43.3913	12.7841	1.76975	0.0176414	0.999917	LOC_Os08g16670	Chr8	10198424	10201758	-	1673	-	F-box domain	-
LOC_Os12g33130	969.151	2548.12	528.501	169.133	1758.63	348.817	2.33374	0.0177028	0.999917	LOC_Os12g33130	Chr12	20045554	20046313	+	518	-	-	-
LOC_Os07g30930	119.036	136.89	68.7244	64.7298	127.963	66.7271	0.939149	0.0178493	0.999917	LOC_Os07g30930	Chr7	18309682	18312468	+	2787	-	-	-
LOC_Os11g12010	65.4697	66.4896	25.1667	29.2328	65.9797	27.1998	1.27943	0.0181114	0.999917	LOC_Os11g12010	Chr11	6685665	6687640	-	1781	-	-	-
LOC_Os10g07470	306.517	405.782	215.853	229.687	356.15	222.77	0.677222	0.0185776	0.999917	LOC_Os10g07470	Chr10	3962305	3968558	-	1644	-	-	-
novel.256	171.61	140.802	60.0129	103.359	156.206	81.6859	0.937414	0.0197699	0.999917	-	Chr2	25344300	25346353	+	1580	-	-	-
LOC_Os03g17100	824.324	665.874	483.007	527.235	745.099	505.121	0.560918	0.0199788	0.999917	LOC_Os03g17100	Chr3	9498900	9499826	-	826	-	Histone-fold	Histone
LOC_Os09g09510	22.8152	31.2892	8.71155	3.13209	27.0522	5.92182	2.18301	0.0204532	0.999917	LOC_Os09g09510	Chr9	5125150	5127327	+	2064	-	Legume lectin domain	Pkinase
LOC_Os03g17480	172.602	156.446	56.1411	113.799	164.524	84.9702	0.955824	0.0205366	0.999917	LOC_Os03g17480	Chr3	9717252	9719907	-	1069	-	Glutathione S-transferase, N-terminal	-
LOC_Os10g36848	29.759	79.2008	4.83975	26.1007	54.4799	15.4702	1.82409	0.0212624	0.999917	LOC_Os10g36848	Chr10	19728254	19735041	-	2132	-	Cytochrome P450	p450
LOC_Os02g15860	1423.47	1501.88	1161.54	866.545	1462.68	1014.04	0.528192	0.0214018	0.999917	LOC_Os02g15860	Chr2	8973732	8974016	+	285	-	-	-
novel.133	90.2689	132.001	56.1411	55.3336	111.135	55.7373	0.995723	0.0223853	0.999917	-	Chr10	13185673	13187287	-	1615	-	-	-
novel.521	127.964	3.91115	0	2.08806	65.9374	1.04403	5.99468	0.0232134	0.999917	-	Chr7	22867560	22870806	+	1355	-	-	-
LOC_Os09g03380	204.345	139.824	86.1475	105.447	172.084	95.7973	0.845718	0.0236183	0.999917	LOC_Os09g03380	Chr9	1659226	1664554	-	2151	-	-	-
LOC_Os07g03040	82.3332	131.024	47.4295	57.4216	106.678	52.4256	1.02611	0.0241325	0.999917	LOC_Os07g03040	Chr7	1149397	1155205	+	4566	-	-	-
LOC_Os08g38800	75.3894	79.2008	45.4936	20.8806	77.2951	33.1871	1.21573	0.0253084	0.999917	LOC_Os08g38800	Chr8	24524561	24529130	+	2448	-	-	-
LOC_Os02g07654	0	17.6002	0	0	8.80009	0	5.57316	0.0253195	0.999917	LOC_Os02g07654	Chr2	3977836	3978630	-	795	-	-	-
LOC_Os07g30240	14.8795	35.2004	5.8077	5.22015	25.0399	5.51392	2.1825	0.0256219	0.999917	LOC_Os07g30240	Chr7	17870625	17880163	+	1977	-	DNA mismatch repair protein MutS, C-terminal	-
LOC_Os12g36050	5.95179	7.82231	0	0	6.88705	0	5.21908	0.0256796	0.999917	LOC_Os12g36050	Chr12	22097996	22099838	+	483	-	-	-
LOC_Os08g29560	58.526	38.1337	24.1987	7.30821	48.3299	15.7535	1.61026	0.0260054	0.999917	LOC_Os08g29560	Chr8	18122189	18127587	+	4033	-	Reverse transcriptase, RNA-dependent DNA polymerase	zf-CCHC
LOC_Os09g10340	36.7027	23.4669	11.6154	3.13209	30.0848	7.37374	2.01888	0.0262496	0.999917	LOC_Os09g10340	Chr9	5643294	5645523	-	1912	-	Cytochrome P450	p450
LOC_Os11g45060	18.8473	19.5558	3.8718	3.13209	19.2016	3.50194	2.45266	0.0263178	0.999917	LOC_Os11g45060	Chr11	27268948	27273348	+	3822	-	NB-ARC	NB-ARC
LOC_Os08g05690	4.95983	21.5113	1.9359	0	13.2356	0.96795	3.74416	0.0270762	0.999917	LOC_Os08g05690	Chr8	3050168	3056073	+	3738	-	ABC transporter type 1, transmembrane domain	ABC_membrane
LOC_Os08g15190	17.8554	12.7112	2.90385	1.04403	15.2833	1.97394	2.94057	0.0272855	0.999917	LOC_Os08g15190	Chr8	9183809	9185687	+	711	-	-	-
LOC_Os04g51280	658.665	572.006	410.411	439.537	615.336	424.974	0.534113	0.0274004	0.999917	LOC_Os04g51280	Chr4	30377262	30379530	+	956	-	-	-
LOC_Os07g30950	58.526	88.9787	41.6218	20.8806	73.7524	31.2512	1.23536	0.0275094	0.999917	LOC_Os07g30950	Chr7	18328956	18330801	+	1846	-	Cytochrome P450	p450
LOC_Os01g53240	38.6867	74.3119	29.0385	11.4843	56.4993	20.2614	1.47474	0.0276431	0.999917	LOC_Os01g53240	Chr1	30589859	30592660	+	1764	-	-	-
LOC_Os02g05470	349.172	373.515	234.244	244.303	361.344	239.273	0.594873	0.0276578	0.999917	LOC_Os02g05470	Chr2	2638417	2642111	+	2395	-	CCT domain	CCT
LOC_Os08g30770	24.7991	71.3785	11.6154	19.8366	48.0888	15.726	1.61625	0.0276649	0.999917	LOC_Os08g30770	Chr8	18993288	18998958	+	3444	-	ABC transporter-like	ABC_tran
LOC_Os01g02800	52.5742	64.534	30.9744	15.6604	58.5541	23.3174	1.32439	0.028473	0.999917	LOC_Os01g02800	Chr1	984301	986760	-	2267	-	Protein kinase domain	Pkinase
LOC_Os04g09450	2.9759	10.7557	0	0	6.86578	0	5.21497	0.0285083	0.999917	LOC_Os04g09450	Chr4	5059699	5060958	-	228	-	-	-
LOC_Os10g25150	146.811	106.579	65.8206	70.994	126.695	68.4073	0.889333	0.0287262	0.999917	LOC_Os10g25150	Chr10	12983013	12983507	+	378	-	-	-
novel.3	102.172	183.824	93.8911	49.0694	142.998	71.4803	0.998284	0.0290469	0.999917	-	Chr1	855105	857932	+	982	-	-	-
LOC_Os02g57840	23.8072	13.689	0.96795	5.22015	18.7481	3.09405	2.61383	0.0293374	0.999917	LOC_Os02g57840	Chr2	35424002	35425624	+	1101	-	-	-
LOC_Os07g46860	1.98393	38.1337	1.9359	3.13209	20.0588	2.53399	2.99011	0.0297491	0.999917	LOC_Os07g46860	Chr7	28013820	28014683	+	864	-	-	-
LOC_Os09g18260	34.7188	3.91115	0.96795	4.17612	19.315	2.57203	2.92107	0.0299381	0.999917	LOC_Os09g18260	Chr9	11208000	11213452	-	2559	-	Serine-threonine/tyrosine-protein kinase, catalytic domain	Pkinase_Tyr
LOC_Os12g03920	1.98393	11.7335	0	0	6.8587	0	5.21358	0.0307727	0.999917	LOC_Os12g03920	Chr12	1622020	1626198	+	996	-	EamA domain	DUF6
LOC_Os03g37470	263.863	252.269	131.641	188.969	258.066	160.305	0.68812	0.0311974	0.999917	LOC_Os03g37470	Chr3	20772675	20782658	-	1396	-	Multi antimicrobial extrusion protein	MatE
LOC_Os06g24040	18.8473	7.82231	1.9359	1.04403	13.3348	1.48996	3.15328	0.0325064	0.999917	LOC_Os06g24040	Chr6	14046149	14046819	+	312	-	-	-
LOC_Os01g63180	8.92769	20.5336	1.9359	2.08806	14.7306	2.01198	2.87349	0.033124	0.999917	LOC_Os01g63180	Chr1	36616801	36621516	+	2570	-	Multicopper oxidase, type 2	-
LOC_Os12g36860	13.8875	66.4896	10.6474	12.5284	40.1886	11.5879	1.79572	0.0339148	0.999917	LOC_Os12g36860	Chr12	22595369	22597000	+	766	-	Bet v I/Major latex protein	-
LOC_Os02g51910	177.562	238.58	110.346	140.944	208.071	125.645	0.728762	0.0340679	0.999917	LOC_Os02g51910	Chr2	31791009	31793891	-	2685	-	UDP-glucuronosyl/UDP-glucosyltransferase	UDPGT
LOC_Os11g29720	7930.77	10276.6	7300.28	5915.47	9103.66	6607.88	0.462228	0.0341635	0.999917	LOC_Os11g29720	Chr11	17234285	17238178	-	2328	-	Cytochrome P450	p450
LOC_Os07g03930	62.4938	76.2675	38.718	24.0127	69.3807	31.3653	1.14273	0.0343971	0.999917	LOC_Os07g03930	Chr7	1647013	1648956	-	1944	-	Protein kinase domain	Pkinase
LOC_Os08g24930	86.301	80.1786	40.6539	42.8052	83.2398	41.7296	0.996457	0.0350708	0.999917	LOC_Os08g24930	Chr8	15105055	15109398	+	2164	-	-	-
novel.48	110.108	90.9343	48.3975	57.4216	100.521	52.9096	0.926697	0.0351497	0.999917	-	Chr1	43044865	43046311	+	744	-	-	-
LOC_Os11g36960	323.381	308.981	235.212	176.441	316.181	205.826	0.618409	0.0355902	0.999917	LOC_Os11g36960	Chr11	21806099	21809530	+	3432	-	-	DnaJ
LOC_Os09g33850	550.541	490.85	379.436	344.53	520.695	361.983	0.524238	0.0357454	0.999917	LOC_Os09g33850	Chr9	19981179	19986301	-	522	-	-	-
LOC_Os12g33150	15716.7	14441.9	10512.9	12204.7	15079.3	11358.8	0.408778	0.0357628	0.999917	LOC_Os12g33150	Chr12	20058249	20059540	-	300	-	-	-
LOC_Os01g73460	59.5179	45.956	28.0705	13.5724	52.737	20.8215	1.33624	0.0358115	0.999917	LOC_Os01g73460	Chr1	42567843	42573082	+	1697	-	-	PHD
LOC_Os01g57350	247.991	306.048	195.526	159.737	277.02	177.631	0.640515	0.0362687	0.999917	LOC_Os01g57350	Chr1	33137905	33152593	-	2255	-	Diacylglycerol kinase, catalytic domain	-
LOC_Os09g30466	112.092	108.534	75.5001	36.541	110.313	56.0206	0.974448	0.0366982	0.999917	LOC_Os09g30466	Chr9	18565965	18569125	-	1447	-	-	-
LOC_Os11g39320	290.646	317.781	232.308	155.56	304.214	193.934	0.648369	0.0369225	0.999917	LOC_Os11g39320	Chr11	23408103	23413029	+	3408	-	NB-ARC	NB-ARC
LOC_Os06g47930	80.3492	126.135	55.1731	52.2015	103.242	53.6873	0.943335	0.0369864	0.999917	LOC_Os06g47930	Chr6	28988077	28990335	-	1613	-	-	-
LOC_Os10g28360	12443.2	11355.1	8528.61	9495.45	11899.1	9012.03	0.400949	0.0369991	0.999917	LOC_Os10g28360	Chr10	14757124	14759781	-	1145	-	Acireductone dioxygenase ARD family	-
LOC_Os04g59540	462.256	636.54	433.642	287.108	549.398	360.375	0.607684	0.0379742	0.999917	LOC_Os04g59540	Chr4	35413243	35418842	+	4528	-	Phosphatidylinositol-4-phosphate 5-kinase, core	PIP5K
LOC_Os04g47360	1178.46	88.9787	71.6283	82.4784	633.717	77.0533	3.03993	0.038229	0.999917	LOC_Os04g47360	Chr4	28108757	28113606	+	3034	-	Peptidase S9A, N-terminal domain	-
LOC_Os11g38580	49.5983	48.8894	26.1346	12.5284	49.2439	19.3315	1.34445	0.0387665	0.999917	LOC_Os11g38580	Chr11	22862447	22867268	+	3825	-	NB-ARC	NB-ARC
novel.134	13.8875	16.6224	1.9359	3.13209	15.255	2.53399	2.59542	0.0393059	0.999917	-	Chr10	13337620	13338484	-	561	-	-	-
LOC_Os01g40580	2.9759	21.5113	1.9359	0	12.2436	0.96795	3.63361	0.0398169	0.999917	LOC_Os01g40580	Chr1	22914582	22916173	-	1195	-	-	-
LOC_Os03g52380	0.991966	25.4225	1.9359	0	13.2072	0.96795	3.74445	0.0411229	0.999917	LOC_Os03g52380	Chr3	30076355	30077045	+	598	-	-	-
LOC_Os03g37290	7.93573	140.802	0	4.17612	74.3686	2.08806	5.16245	0.0414321	0.999917	LOC_Os03g37290	Chr3	20666009	20670823	-	1904	-	Cytochrome P450	p450
LOC_Os10g39710	49.5983	89.9565	33.8782	30.2769	69.7774	32.0776	1.12088	0.0415856	0.999917	LOC_Os10g39710	Chr10	21224367	21226941	+	1961	-	Strictosidine synthase, conserved region	Str_synth
LOC_Os08g01140	3027.48	3398.79	2527.32	2316.7	3213.14	2422.01	0.407736	0.0416305	0.999917	LOC_Os08g01140	Chr8	95765	97042	-	1278	-	-	Cytochrom_B561
LOC_Os07g30800	255.927	220.002	168.423	135.724	237.965	152.074	0.645125	0.0416664	0.999917	LOC_Os07g30800	Chr7	18228560	18232364	+	1233	-	-	-
novel.234	6.94376	4.88894	0	0	5.91635	0	4.99963	0.0417243	0.999917	-	Chr12	14222333	14222778	-	242	-	-	-
LOC_Os12g16240	207.321	202.402	147.128	107.535	204.862	127.332	0.684848	0.0417654	0.999917	LOC_Os12g16240	Chr12	9286905	9289125	-	525	-	NmrA-like domain	NmrA
LOC_Os01g71700	2.9759	16.6224	0	1.04403	9.79915	0.522015	4.2741	0.0419958	0.999917	LOC_Os01g71700	Chr1	41549008	41551494	-	1819	-	Amino acid/polyamine transporter I	-
LOC_Os03g17870	37.6947	65.5118	29.0385	9.39627	51.6033	19.2174	1.41951	0.0420589	0.999917	LOC_Os03g17870	Chr3	9957429	9958013	+	219	-	-	-
novel.89	0	14.6668	0	0	7.33341	0	5.31015	0.0421268	0.999917	-	Chr1	41814175	41815223	-	542	-	-	-
LOC_Os11g02400	10792.6	12824.7	8707.68	9205.21	11808.6	8956.44	0.398856	0.0422466	0.999917	LOC_Os11g02400	Chr11	715400	716542	+	1143	-	-	-
novel.207	7.93573	3.91115	0	0	5.92344	0	5.00122	0.0424016	0.999917	-	Chr12	11296411	11296827	+	343	-	-	-
LOC_Os03g46060	13.8875	67.4674	2.90385	18.7925	40.6775	10.8482	1.91526	0.0425233	0.999917	LOC_Os03g46060	Chr3	26032940	26033802	-	863	-	-	Thaumatin
LOC_Os06g23114	19.8393	119.29	29.0385	20.8806	69.5647	24.9595	1.47786	0.0425726	0.999917	LOC_Os06g23114	Chr6	13476487	13485209	+	2486	-	Copper amine oxidase, C-terminal	-
LOC_Os07g42790	17.8554	6.84452	1.9359	1.04403	12.35	1.48996	3.04282	0.043874	0.999917	LOC_Os07g42790	Chr7	25633670	25634566	+	897	-	-	-
LOC_Os01g09370	337.268	364.715	250.699	229.687	350.992	240.193	0.547002	0.0448135	0.999917	LOC_Os01g09370	Chr1	4761304	4767339	-	1455	-	Tetratricopeptide-like helical domain	-
LOC_Os08g24770	132.923	153.513	106.474	50.1134	143.218	78.294	0.868601	0.0450913	0.999917	LOC_Os08g24770	Chr8	14997285	15006831	+	2587	-	Legume lectin domain	Pkinase
LOC_Os08g02840	12.8956	24.4447	4.83975	3.13209	18.6701	3.98592	2.22384	0.0451341	0.999917	LOC_Os08g02840	Chr8	1192971	1194666	+	813	-	Ribosomal protein S21	-
LOC_Os03g45400	360.084	325.603	273.93	171.221	342.844	222.575	0.622021	0.0454238	0.999917	LOC_Os03g45400	Chr3	25627102	25631164	+	1647	-	NusB/RsmB/TIM44	-
LOC_Os03g28110	10.9116	9.77788	0.96795	1.04403	10.3448	1.00599	3.36328	0.045497	0.999917	LOC_Os03g28110	Chr3	16158867	16163132	-	3912	-	Reverse transcriptase, RNA-dependent DNA polymerase	rve
LOC_Os02g09390	185.498	241.514	145.192	124.24	213.506	134.716	0.663892	0.0455325	0.999917	LOC_Os02g09390	Chr2	4824246	4825855	+	1530	-	Cytochrome P450	p450
LOC_Os11g37260	178.554	168.18	131.641	68.906	173.367	100.274	0.787635	0.0456146	0.999917	LOC_Os11g37260	Chr11	22003368	22010520	+	2897	-	-	-
LOC_Os06g01720	105.148	100.712	52.2693	61.5978	102.93	56.9335	0.85515	0.0456687	0.999917	LOC_Os06g01720	Chr6	420780	425167	+	2651	-	-	-
LOC_Os05g40810	112.092	128.09	85.1796	44.8933	120.091	65.0364	0.882209	0.0463999	0.999917	LOC_Os05g40810	Chr5	23931394	23936950	-	2326	-	-	BRCT
LOC_Os04g54080	36.7027	126.135	30.9744	39.6731	81.4187	35.3238	1.20616	0.0471367	0.999917	LOC_Os04g54080	Chr4	32229075	32233640	-	2499	-	Serine-threonine/tyrosine-protein kinase, catalytic domain	Pkinase_Tyr
LOC_Os02g53400	179.546	208.269	123.898	122.151	193.907	123.025	0.656439	0.0473612	0.999917	LOC_Os02g53400	Chr2	32684150	32686062	+	848	-	Thioredoxin domain	-
LOC_Os06g02810	14.8795	14.6668	3.8718	1.04403	14.7732	2.45791	2.57454	0.0475449	0.999917	LOC_Os06g02810	Chr6	1028678	1029719	+	1042	-	-	-
LOC_Os04g44930	158.715	155.468	114.218	70.994	157.091	92.6061	0.760527	0.0475478	0.999917	LOC_Os04g44930	Chr4	26585732	26588937	+	3206	-	-	-
LOC_Os12g16200	548.557	626.762	442.353	397.775	587.66	420.064	0.484173	0.0476669	0.999917	LOC_Os12g16200	Chr12	9263676	9266980	-	1612	-	Glutathione synthase	-
LOC_Os12g24790	6.94376	10.7557	0	1.04403	8.84972	0.522015	4.12699	0.047945	0.999917	LOC_Os12g24790	Chr12	14216814	14220921	-	3342	-	Zinc finger, CCHC-type	-
LOC_Os07g44440	65.4697	204.358	66.7885	67.8619	134.914	67.3252	1.00319	0.0480554	0.999917	LOC_Os07g44440	Chr7	26551781	26552660	+	663	-	Alkyl hydroperoxide reductase subunit C/ Thiol specific antioxidant	-
