# Supplementary material for: Rice ubiquitin‐conjugating enzyme OsUBC26 is essential for immunity to the blast fungus Magnaporthe oryzae
Source: Mol Plant Pathol. 2021 Aug 30;22(12):1613–23. doi: 10.1111/mpp.13132 (PMC8578843; doi:10.1111/mpp.13132)
Supplement: Supplementary file 5 — TABLE S2 Down‐regulated genes in OsUBC26 null mutant [file MPP-22-1613-s005.xlsx]

## Sheet: Table_S2
gene_id	YH28_8_1	YH28_8_2	NPB1	NPB2	YH28_8	NPB	log2FoldChange	pvalue	padj	gene_name	gene_chr	gene_start	gene_end	gene_strand	gene_length	gene_biotype	gene_description	tf_family
LOC_Os11g11320	1.98393	3.91115	169.391	257.875	2.94754	213.633	-6.17602	3.53514e-18	1.28275e-14	LOC_Os11g11320	Chr11	6279821	6282339	-	855	-	-	-
LOC_Os11g09590	0	0	933.104	973.036	0	953.07	-12.3611	3.06028e-17	9.7164e-14	LOC_Os11g09590	Chr11	5129253	5131327	+	1520	-	F-box domain	-
LOC_Os11g27329	6.94376	9.77788	122.93	80.3903	8.36082	101.66	-3.60398	3.03344e-09	2.65688e-06	LOC_Os11g27329	Chr11	15706797	15738377	+	5353	-	Peptidase S10, serine carboxypeptidase	Peptidase_S10
LOC_Os01g23710	156.731	138.846	513.013	417.612	147.788	465.313	-1.65511	4.97123e-09	4.0732e-06	LOC_Os01g23710	Chr1	13342879	13345906	-	2108	-	-	-
LOC_Os12g44000	218.232	193.602	499.462	619.11	205.917	559.286	-1.44129	7.71214e-08	5.59681e-05	LOC_Os12g44000	Chr12	27295421	27298738	-	1143	-	-	-
novel.622	0	0	53.2372	63.6858	0	58.4615	-8.33371	1.40841e-07	9.66855e-05	-	Chr9	1610311	1610818	-	419	-	-	-
LOC_Os12g34796	55.5501	19.5558	223.596	179.573	37.5529	201.585	-2.42586	1.70156e-07	0.000113736	LOC_Os12g34796	Chr12	21136206	21138179	+	1209	-	-	-
LOC_Os11g11330	178.554	210.224	443.321	632.682	194.389	538.002	-1.46809	3.39978e-07	0.000221422	LOC_Os11g11330	Chr11	6285765	6287989	-	2125	-	-	-
LOC_Os06g38120	14.8795	30.3114	123.898	110.667	22.5955	117.282	-2.37503	2.68533e-06	0.00155017	LOC_Os06g38120	Chr6	22566775	22571982	+	1890	-	-	-
LOC_Os12g36720	63.4858	82.1342	271.026	185.837	72.81	228.432	-1.65003	7.58251e-06	0.00401241	LOC_Os12g36720	Chr12	22487337	22492402	-	3477	-	NB-ARC	NB-ARC
LOC_Os12g21784	150.779	186.758	414.283	382.115	168.768	398.199	-1.23844	1.34313e-05	0.0066893	LOC_Os12g21784	Chr12	12258432	12262067	-	3080	-	-	-
LOC_Os12g38170	443.409	491.827	1780.06	729.777	467.618	1254.92	-1.42451	2.5633e-05	0.012057	LOC_Os12g38170	Chr12	23435458	23436594	+	1137	-	-	Thaumatin
LOC_Os03g32270	373.971	151.557	721.123	707.852	262.764	714.487	-1.44343	3.73014e-05	0.016622	LOC_Os03g32270	Chr3	18450996	18456312	-	1319	-	-	-
LOC_Os06g28194	951.295	1223.21	2992.9	1702.81	1087.25	2347.86	-1.1108	6.08955e-05	0.0257791	LOC_Os06g28194	Chr6	16011323	16032869	+	2760	-	Alpha-D-phosphohexomutase, alpha/beta/alpha domain I	PGM_PMM_III
LOC_Os07g12240	42.6545	18.578	103.571	143.032	30.6163	123.301	-2.01015	6.78999e-05	0.0278171	LOC_Os07g12240	Chr7	6856617	6857180	+	453	-	EF-hand domain	-
LOC_Os08g39840	264.855	214.136	466.552	477.122	239.495	471.837	-0.97838	0.000249632	0.0856844	LOC_Os08g39840	Chr8	25216363	25224080	-	3251	-	Lipoxygenase, C-terminal	Lipoxygenase
LOC_Os03g04190	160.698	113.423	292.321	300.681	137.061	296.501	-1.11342	0.000419424	0.128354	LOC_Os03g04190	Chr3	1920043	1921896	-	1548	-	Cytochrome P450	p450
LOC_Os10g13850	154.747	170.135	363.949	299.637	162.441	331.793	-1.0307	0.000458517	0.138647	LOC_Os10g13850	Chr10	7529342	7530484	-	1033	-	-	-
LOC_Os01g03310	369.011	553.428	1132.5	714.116	461.22	923.309	-1.00158	0.000652435	0.184132	LOC_Os01g03310	Chr1	1338229	1339139	-	911	-	Proteinase inhibitor I12, Bowman-Birk	-
LOC_Os07g48830	299.574	288.448	544.956	512.619	294.011	528.787	-0.846949	0.000711194	0.198509	LOC_Os07g48830	Chr7	29220283	29221843	-	1561	-	Glycosyl transferase, family 8	Glyco_transf_8
LOC_Os04g15920	217.241	162.313	505.27	304.857	189.777	405.063	-1.09467	0.000783006	0.213853	LOC_Os04g15920	Chr4	8637041	8639345	-	1649	-	Alcohol dehydrogenase, N-terminal	ADH_N
LOC_Os06g11210	25.7911	19.5558	169.391	36.541	22.6734	102.966	-2.1852	0.000826415	0.21918	LOC_Os06g11210	Chr6	5884474	5886141	-	1528	-	NADH:flavin oxidoreductase/NADH oxidase, N-terminal	Oxidored_FMN
LOC_Os02g10780	290.646	359.826	556.571	614.934	325.236	585.752	-0.848547	0.00088593	0.228122	LOC_Os02g10780	Chr2	5706636	5709127	+	1295	-	-	SPX
LOC_Os07g49114	81.3412	60.6229	188.75	152.428	70.982	170.589	-1.26581	0.000889136	0.228122	LOC_Os07g49114	Chr7	29404417	29405293	+	877	-	-	-
LOC_Os08g03350	1266.74	870.232	1692.94	2058.83	1068.49	1875.89	-0.811966	0.000940158	0.2388	LOC_Os08g03350	Chr8	1561754	1567028	+	1886	-	-	Aa_trans
LOC_Os06g48180	166.65	145.69	404.603	246.391	156.17	325.497	-1.06041	0.00132914	0.319284	LOC_Os06g48180	Chr6	29144888	29146562	+	1231	-	Glycoside hydrolase family 16	-
LOC_Os05g09740	0.991966	2.93336	29.0385	21.9246	1.96267	25.4816	-3.69635	0.00141641	0.333118	LOC_Os05g09740	Chr5	5534528	5536110	-	1115	-	-	-
LOC_Os11g10780	82.3332	89.9565	178.103	195.234	86.1448	186.668	-1.11531	0.00143546	0.334502	LOC_Os11g10780	Chr11	5921605	5923778	-	1253	-	Ulp1 protease family, C-terminal catalytic domain	Peptidase_C48
LOC_Os02g47920	36.7027	52.8006	116.154	119.019	44.7516	117.587	-1.39323	0.00152474	0.348904	LOC_Os02g47920	Chr2	29318631	29320672	+	1011	-	Ribonuclease H-like domain	-
LOC_Os06g03810	36.7027	42.0449	116.154	96.0507	39.3738	106.102	-1.43052	0.00161165	0.361887	LOC_Os06g03810	Chr6	1526536	1527625	-	1090	-	-	-
LOC_Os09g19229	728.103	339.293	848.892	1395.87	533.698	1122.38	-1.07238	0.00162422	0.361887	LOC_Os09g19229	Chr9	11483604	11506482	-	2874	-	Serine-threonine/tyrosine-protein kinase, catalytic domain	Pkinase_Tyr
LOC_Os07g41250	351.156	278.67	483.007	662.959	314.913	572.983	-0.863221	0.0017348	0.375911	LOC_Os07g41250	Chr7	24720067	24723893	+	2663	-	Proton-dependent oligopeptide transporter family	-
LOC_Os03g57680	237.08	132.001	394.924	356.014	184.541	375.469	-1.0252	0.00174636	0.375911	LOC_Os03g57680	Chr3	32869482	32877206	-	4071	-	Aldehyde oxidase/xanthine dehydrogenase, molybdopterin binding	Fer2
LOC_Os08g07890	112.092	72.3563	268.122	160.781	92.2242	214.451	-1.21865	0.00181983	0.384082	LOC_Os08g07890	Chr8	4440181	4448191	+	5061	-	NB-ARC	NB-ARC
LOC_Os02g43790	33.7268	39.1115	186.814	56.3776	36.4192	121.596	-1.74091	0.00183054	0.384082	LOC_Os02g43790	Chr2	26422182	26423485	-	1304	-	DNA-binding domain	AP2
LOC_Os04g56030	15.8715	16.6224	68.7244	52.2015	16.2469	60.463	-1.89661	0.0018448	0.384082	LOC_Os04g56030	Chr4	33374335	33375212	-	800	-	-	-
LOC_Os06g01250	990.974	646.318	1366.75	1442.85	818.646	1404.8	-0.779101	0.001927	0.394723	LOC_Os06g01250	Chr6	163205	165539	+	2205	-	Cytochrome P450	p450
LOC_Os09g13890	57.534	59.6451	237.148	88.7425	58.5895	162.945	-1.47712	0.00196532	0.399354	LOC_Os09g13890	Chr9	8173211	8177505	+	1644	-	CALMODULIN-BINDING PROTEIN60	-
LOC_Os06g10980	0	0	9.6795	15.6604	0	12.67	-6.12694	0.00206517	0.405065	LOC_Os06g10980	Chr6	5734288	5736153	-	1866	-	Xyloglucan fucosyltransferase	-
LOC_Os01g01660	96.2207	86.0454	366.853	117.975	91.133	242.414	-1.41267	0.00209645	0.406488	LOC_Os01g01660	Chr1	327128	328451	-	1207	-	NmrA-like domain	NmrA
LOC_Os06g35060	66.4617	30.3114	120.994	138.856	48.3866	129.925	-1.42542	0.00222923	0.424251	LOC_Os06g35060	Chr6	20404296	20405495	-	984	-	Heavy metal-associated domain, HMA	HMA
LOC_Os08g37670	1096.12	802.764	1391.91	1781.11	949.443	1586.51	-0.740615	0.0024017	0.451875	LOC_Os08g37670	Chr8	23858677	23860124	-	959	-	Phytocyanin domain	Cu_bind_like
LOC_Os11g44600	39.6786	28.3559	105.507	83.5224	34.0172	94.5145	-1.47532	0.00245638	0.458764	LOC_Os11g44600	Chr11	26967393	26977789	+	2178	-	CALMODULIN-BINDING PROTEIN60	-
LOC_Os11g41380	85.3091	73.3341	181.975	158.693	79.3216	170.334	-1.10309	0.00247639	0.459126	LOC_Os11g41380	Chr11	24833106	24836792	+	1968	-	-	-
LOC_Os10g11354	122.012	101.69	268.122	190.013	111.851	229.068	-1.03509	0.0026268	0.480005	LOC_Os10g11354	Chr10	6295745	6301787	+	1844	-	Multi antimicrobial extrusion protein	MatE
LOC_Os03g21040	45.6304	42.0449	109.378	108.579	43.8377	108.979	-1.31392	0.00269213	0.48843	LOC_Os03g21040	Chr3	11957261	11959777	-	2117	-	-	-
LOC_Os09g34950	0	0	5.8077	18.7925	0	12.3001	-6.08299	0.00278642	0.498416	LOC_Os09g34950	Chr9	20363949	20365094	-	1146	-	-	TCP
LOC_Os03g08320	111.1	123.201	234.244	221.334	117.151	227.789	-0.959389	0.00284297	0.503597	LOC_Os03g08320	Chr3	4236724	4238274	+	1326	-	-	Zim
LOC_Os03g48235	0.991966	0	29.0385	11.4843	0.495983	20.2614	-5.36344	0.00290014	0.503597	LOC_Os03g48235	Chr3	27450218	27451194	-	977	-	Ribosome-inactivating protein	-
LOC_Os03g58320	0.991966	0	0.96795	50.1134	0.495983	25.5407	-5.69251	0.00323383	0.550941	LOC_Os03g58320	Chr3	33226460	33228543	-	1388	-	Tryptophan synthase, alpha chain	-
LOC_Os11g44630	35.7108	24.4447	138.417	52.2015	30.0777	95.3092	-1.66609	0.00350244	0.577092	LOC_Os11g44630	Chr11	26983106	26985704	-	1131	-	CALMODULIN-BINDING PROTEIN60	-
LOC_Os07g27350	162.682	183.824	332.975	292.328	173.253	312.652	-0.851875	0.00352163	0.577092	LOC_Os07g27350	Chr7	15912872	15917899	+	2532	-	-	-
LOC_Os11g39990	26.7831	15.6446	62.9167	73.0821	21.2138	67.9994	-1.68082	0.00358537	0.583772	LOC_Os11g39990	Chr11	23844616	23848567	+	1665	-	Acyl transferase/acyl hydrolase/lysophospholipase	-
LOC_Os10g35950	455.312	325.603	701.764	619.11	390.458	660.437	-0.758542	0.00387242	0.622528	LOC_Os10g35950	Chr10	19213622	19216326	+	1725	-	Transferase	-
LOC_Os11g29500	739.014	514.317	821.789	1425.1	626.666	1123.45	-0.841917	0.00441081	0.700216	LOC_Os11g29500	Chr11	17116017	17116758	-	742	-	-	-
LOC_Os07g48090	444.401	420.449	623.36	773.626	432.425	698.493	-0.69152	0.00467345	0.73275	LOC_Os07g48090	Chr7	28710749	28712891	+	2143	-	Protein kinase domain	Pkinase
LOC_Os02g48690	34.7188	47.9116	132.609	78.3022	41.3152	105.456	-1.35284	0.00510589	0.776585	LOC_Os02g48690	Chr2	29805286	29808103	+	774	-	-	-
LOC_Os04g39300	133.915	53.7784	171.327	264.14	93.8469	217.733	-1.21407	0.00534178	0.807626	LOC_Os04g39300	Chr4	23388563	23389490	-	717	-	-	-
LOC_Os03g18740	258.903	164.268	413.315	351.838	211.586	382.576	-0.854995	0.00556136	0.830933	LOC_Os03g18740	Chr3	10502015	10503455	+	1338	-	-	adh_short
LOC_Os09g39850	19.8393	6.84452	79.3719	31.3209	13.3419	55.3464	-2.05562	0.00560858	0.833087	LOC_Os09g39850	Chr9	22847286	22847936	+	651	-	DNA-binding domain	AP2
LOC_Os02g08440	277.75	215.113	510.11	357.058	246.432	433.584	-0.815787	0.00582349	0.85998	LOC_Os02g08440	Chr2	4542762	4544983	+	2096	-	WRKY domain	WRKY
LOC_Os12g04690	25.7911	21.5113	84.2116	54.2895	23.6512	69.2506	-1.55137	0.0060057	0.881762	LOC_Os12g04690	Chr12	1986251	1989234	+	2984	-	-	-
LOC_Os04g37970	5.95179	17.6002	37.75	58.4657	11.776	48.1079	-2.0279	0.006078	0.887248	LOC_Os04g37970	Chr4	22594108	22595839	+	1563	-	Major facilitator, sugar transporter-like	Sugar_tr
LOC_Os01g56960	5.95179	5.86673	21.2949	42.8052	5.90926	32.0501	-2.43746	0.00613987	0.891158	LOC_Os01g56960	Chr1	32903910	32905663	-	1044	-	Histidine phosphatase superfamily, clade-2	Acid_phosphat_A
LOC_Os09g03310	210.297	205.336	382.34	323.649	207.816	352.995	-0.764706	0.00631404	0.906082	LOC_Os09g03310	Chr9	1612177	1615358	-	573	-	P-type ATPase, cytoplasmic domain N	-
LOC_Os05g11810	335.284	246.403	483.007	487.562	290.844	485.284	-0.738722	0.00635192	0.906398	LOC_Os05g11810	Chr5	6720998	6726973	-	2846	-	Oxoglutarate/iron-dependent dioxygenase	2OG-FeII_Oxy
LOC_Os04g15690	229.144	215.113	385.244	356.014	222.129	370.629	-0.738788	0.00663456	0.93621	LOC_Os04g15690	Chr4	8528512	8533183	+	1135	-	-	-
LOC_Os03g10640	175.578	171.113	331.039	272.492	173.345	301.765	-0.800229	0.00669771	0.9399	LOC_Os03g10640	Chr3	5433906	5440327	+	3878	-	P-type ATPase, transmembrane domain	Cation_ATPase_C
novel.550	33.7268	20.5336	54.2052	103.359	27.1302	78.7821	-1.537	0.0067619	0.943693	-	Chr7	28113113	28115455	-	2258	-	PF12740:Chlorophyllase enzyme	-
LOC_Os11g09680	82.3332	84.0898	170.359	156.604	83.2115	163.482	-0.974493	0.00690442	0.958319	LOC_Os11g09680	Chr11	5168780	5171223	-	1244	-	-	-
LOC_Os11g32650	356.116	127.112	425.898	576.304	241.614	501.101	-1.05244	0.00709672	0.974915	LOC_Os11g32650	Chr11	19277557	19281016	-	1805	-	Thiolase-like	Chal_sti_synt_N
LOC_Os01g07590	1314.35	995.388	1622.28	1932.5	1154.87	1777.39	-0.621971	0.00710076	0.974915	LOC_Os01g07590	Chr1	3645587	3650362	+	1377	-	UspA	Usp
LOC_Os04g43800	179.546	132.979	448.161	195.234	156.263	321.697	-1.04281	0.00721575	0.985377	LOC_Os04g43800	Chr4	25926988	25929732	-	2654	-	L-Aspartase-like	-
LOC_Os11g30760	57.534	40.0893	110.346	110.667	48.8117	110.507	-1.17921	0.00742753	0.999917	LOC_Os11g30760	Chr11	17911043	17912054	+	1012	-	-	-
LOC_Os03g59770	21.8232	17.6002	60.9808	56.3776	19.7117	58.6792	-1.57434	0.00778497	0.999917	LOC_Os03g59770	Chr3	34036246	34037129	+	884	-	EF-hand domain	-
LOC_Os09g26960	2309.3	1524.37	2774.14	3208.3	1916.83	2991.22	-0.642002	0.00797061	0.999917	LOC_Os09g26960	Chr9	16387701	16390415	+	1988	-	Cytochrome P450	p450
LOC_Os06g07905	13.8875	7.82231	25.1667	64.7298	10.8549	44.9483	-2.0486	0.00797716	0.999917	LOC_Os06g07905	Chr6	3840732	3844896	+	1626	-	Glycosyl transferase, family 31	Galactosyl_T
LOC_Os01g20206	33.7268	36.1782	124.866	58.4657	34.9525	91.6656	-1.39264	0.00841056	0.999917	LOC_Os01g20206	Chr1	11505077	11506103	-	804	-	Methyltransferase type 11	Methyltransf_11
LOC_Os05g06814	17.8554	24.4447	88.0834	41.7612	21.15	64.9223	-1.61948	0.00856533	0.999917	LOC_Os05g06814	Chr5	3560985	3571380	-	1856	-	-	-
LOC_Os05g46020	91.2609	114.401	258.443	150.34	102.831	204.391	-0.991966	0.00885356	0.999917	LOC_Os05g46020	Chr5	26682472	26684208	+	1383	-	WRKY domain	WRKY
LOC_Os04g39350	246.008	149.602	508.174	255.787	197.805	381.98	-0.950349	0.0100989	0.999917	LOC_Os04g39350	Chr4	23422507	23423339	-	707	-	-	-
LOC_Os03g57640	4.95983	3.91115	17.4231	34.453	4.43549	25.938	-2.54656	0.0101584	0.999917	LOC_Os03g57640	Chr3	32851425	32852782	+	1358	-	Alpha/beta hydrolase fold-3	Abhydrolase_3
LOC_Os01g73170	605.099	453.694	773.392	869.677	529.396	821.534	-0.633931	0.0103282	0.999917	LOC_Os01g73170	Chr1	42429502	42432618	+	1468	-	Haem peroxidase	-
LOC_Os11g29210	42.6545	28.3559	95.827	76.2142	35.5052	86.0206	-1.27776	0.0105077	0.999917	LOC_Os11g29210	Chr11	16937492	16939353	-	761	-	-	-
LOC_Os08g05750	132.923	120.268	247.795	202.542	126.596	225.168	-0.831353	0.0105273	0.999917	LOC_Os08g05750	Chr8	3079277	3084580	-	2791	-	DYW domain	-
LOC_Os09g23300	411.666	795.92	877.931	1208.99	603.793	1043.46	-0.788948	0.0106066	0.999917	LOC_Os09g23300	Chr9	13831868	13833654	+	1230	-	-	DUF125
ChrUn.fgenesh.gene.79	0	0.977788	14.5192	13.5724	0.488894	14.0458	-4.83543	0.0106733	0.999917	ChrUn.fgenesh.gene.79	ChrUn	504213	507659	-	720	-	-	-
LOC_Os08g05830	58.526	72.3563	136.481	127.372	65.4412	131.926	-1.01145	0.0109036	0.999917	LOC_Os08g05830	Chr8	3128285	3132240	-	2885	-	Transaldolase/Fructose-6-phosphate aldolase	-
LOC_Os03g05620	1012.8	605.251	1146.05	1490.87	809.024	1318.46	-0.704541	0.010909	0.999917	LOC_Os03g05620	Chr3	2807555	2809678	-	2124	-	Major facilitator, sugar transporter-like	Sugar_tr
LOC_Os08g26520	44.6385	20.5336	87.1155	79.3463	32.586	83.2309	-1.3539	0.0114842	0.999917	LOC_Os08g26520	Chr8	16145389	16151695	-	678	-	-	-
LOC_Os10g39140	473.168	456.627	847.924	606.581	464.897	727.253	-0.64596	0.0115563	0.999917	LOC_Os10g39140	Chr10	20886352	20892217	+	2365	-	-	-
LOC_Os12g36910	44.6385	47.9116	114.218	88.7425	46.275	101.48	-1.13356	0.0115915	0.999917	LOC_Os12g36910	Chr12	22628759	22633083	+	2368	-	CALMODULIN-BINDING PROTEIN60	-
LOC_Os09g34160	59.5179	88.9787	197.462	113.799	74.2483	155.631	-1.06853	0.0116235	0.999917	LOC_Os09g34160	Chr9	20162670	20167776	-	2928	-	NB-ARC	NB-ARC
LOC_Os01g34860	18.8473	30.3114	81.3078	53.2455	24.5794	67.2767	-1.45325	0.0116797	0.999917	LOC_Os01g34860	Chr1	19245153	19248201	-	2396	-	-	-
LOC_Os10g32980	2.9759	2.93336	23.2308	17.7485	2.95463	20.4897	-2.79466	0.0124336	0.999917	LOC_Os10g32980	Chr10	17261952	17266613	+	3575	-	Cellulose synthase	-
LOC_Os02g50450	15.8715	21.5113	61.9488	46.9813	18.6914	54.4651	-1.54338	0.012484	0.999917	LOC_Os02g50450	Chr2	30799275	30802535	+	699	-	-	-
LOC_Os08g24300	10.9116	11.7335	52.2693	29.2328	11.3225	40.7511	-1.84916	0.0125463	0.999917	LOC_Os08g24300	Chr8	14663718	14664006	-	159	-	-	-
LOC_Os08g37500	100.189	90.9343	178.103	171.221	95.5614	174.662	-0.87026	0.0125709	0.999917	LOC_Os08g37500	Chr8	23756149	23758265	+	1940	-	-	-
LOC_Os11g26880	17.8554	12.7112	41.6218	54.2895	15.2833	47.9557	-1.64943	0.0126868	0.999917	LOC_Os11g26880	Chr11	15444891	15445948	-	1058	-	-	-
LOC_Os03g05520	52.5742	61.6007	146.16	95.0067	57.0874	120.584	-1.07976	0.012744	0.999917	LOC_Os03g05520	Chr3	2739454	2743124	-	1024	-	-	-
LOC_Os11g04830	54.5581	72.3563	201.334	83.5224	63.4572	142.428	-1.16771	0.0137067	0.999917	LOC_Os11g04830	Chr11	2056279	2059255	+	2977	-	-	-
LOC_Os03g21710	19.8393	19.5558	49.3654	60.5537	19.6975	54.9596	-1.47973	0.0140851	0.999917	LOC_Os03g21710	Chr3	12394669	12396898	+	1514	-	WRKY domain	WRKY
LOC_Os05g07560	0	0	4.83975	11.4843	0	8.16204	-5.49176	0.0143541	0.999917	LOC_Os05g07560	Chr5	4043730	4048020	+	4291	-	-	-
LOC_Os06g46340	90.2689	52.8006	140.353	145.12	71.5347	142.736	-0.997	0.0150631	0.999917	LOC_Os06g46340	Chr6	28100801	28106083	+	3094	-	Glycoside hydrolase family 31	Glyco_hydro_31
LOC_Os01g50100	311.477	607.207	1196.39	524.103	459.342	860.245	-0.905448	0.0152908	0.999917	LOC_Os01g50100	Chr1	28786109	28793300	-	4079	-	ABC transporter type 1, transmembrane domain	ABC_tran
LOC_Os03g05870	167.642	132.979	241.987	265.184	150.311	253.586	-0.754471	0.0157262	0.999917	LOC_Os03g05870	Chr3	2947350	2948285	-	936	-	-	-
LOC_Os08g28790	27.775	10.7557	49.3654	63.6858	19.2654	56.5256	-1.5533	0.0168531	0.999917	LOC_Os08g28790	Chr8	17613571	17614373	+	803	-	-	-
LOC_Os01g29280	4.95983	3.91115	23.2308	22.9687	4.43549	23.0997	-2.38122	0.0172946	0.999917	LOC_Os01g29280	Chr1	16415041	16416138	+	1098	-	-	-
LOC_Os07g37320	985.022	1080.46	1850.72	1244.48	1032.74	1547.6	-0.583784	0.0174207	0.999917	LOC_Os07g37320	Chr7	22353094	22355806	-	1998	-	Major facilitator, sugar transporter-like	Sugar_tr
LOC_Os06g06290	4660.26	3286.35	5944.18	5540.67	3973.3	5742.42	-0.531354	0.017483	0.999917	LOC_Os06g06290	Chr6	2908024	2910916	-	1929	-	GDSL lipase/esterase	Lipase_GDSL
LOC_Os10g10130	1322.29	1053.08	1359	2386.65	1187.68	1872.83	-0.656873	0.0175233	0.999917	LOC_Os10g10130	Chr10	5538022	5544580	-	5080	-	Protein kinase domain	Pkinase
LOC_Os12g38920	54.5581	33.2448	85.1796	107.535	43.9015	96.3573	-1.13398	0.0176406	0.999917	LOC_Os12g38920	Chr12	23931315	23935728	+	2293	-	Glycoside hydrolase, family 79	-
LOC_Os01g04280	311.477	184.802	355.238	485.474	248.14	420.356	-0.760253	0.0177813	0.999917	LOC_Os01g04280	Chr1	1902736	1905247	+	1953	-	CALMODULIN-BINDING PROTEIN60	-
LOC_Os02g34760	25.7911	7.82231	62.9167	42.8052	16.8067	52.861	-1.65536	0.0180663	0.999917	LOC_Os02g34760	Chr2	20846402	20847993	+	1592	-	-	-
LOC_Os11g40470	101.181	73.3341	161.648	158.693	87.2573	160.17	-0.876579	0.0182646	0.999917	LOC_Os11g40470	Chr11	24143511	24149455	-	5244	-	Ribonuclease H-like domain	Retrotrans_gag
LOC_Os08g15650	60.5099	54.7561	127.769	101.271	57.633	114.52	-0.991417	0.0185331	0.999917	LOC_Os08g15650	Chr8	9507202	9508578	-	1377	-	-	-
LOC_Os02g04080	0	0	8.71155	6.26418	0	7.48786	-5.37	0.0186516	0.999917	LOC_Os02g04080	Chr2	1772752	1779320	-	2658	-	SMCs flexible hinge	SMC_hinge
LOC_Os02g14440	26.7831	23.4669	49.3654	78.3022	25.125	63.8338	-1.34401	0.0187204	0.999917	LOC_Os02g14440	Chr2	7948543	7950060	+	1435	-	Haem peroxidase	-
LOC_Os04g38220	80.3492	48.8894	127.769	128.416	64.6193	128.093	-0.98757	0.018889	0.999917	LOC_Os04g38220	Chr4	22744184	22748089	+	1889	-	Major facilitator, sugar transporter-like	Sugar_tr
LOC_Os01g47580	38.6867	27.3781	55.1731	104.403	33.0324	79.7881	-1.27105	0.0191681	0.999917	LOC_Os01g47580	Chr1	27226175	27230292	-	1565	-	-	-
LOC_Os04g50940	0	9.77788	19.359	38.6291	4.88894	28.994	-2.56378	0.020032	0.999917	LOC_Os04g50940	Chr4	30156252	30159323	+	3072	-	Proton-dependent oligopeptide transporter family	-
LOC_Os07g10840	6698.74	4483.16	7952.68	8230.09	5590.95	8091.38	-0.533302	0.0202818	0.999917	LOC_Os07g10840	Chr7	5890558	5894135	-	2851	-	-	-
LOC_Os05g05550	13.8875	25.4225	58.077	49.0694	19.655	53.5732	-1.44637	0.0211194	0.999917	LOC_Os05g05550	Chr5	2755047	2761436	-	596	-	-	-
LOC_Os06g06360	28.767	29.3336	122.93	34.453	29.0503	78.6913	-1.43983	0.0215462	0.999917	LOC_Os06g06360	Chr6	2958991	2963006	+	1939	-	WRKY domain	WRKY
LOC_Os04g33390	118.044	89.9565	159.712	208.806	104	184.259	-0.824693	0.0217052	0.999917	LOC_Os04g33390	Chr4	20169585	20171246	+	1662	-	Prephenate dehydratase	-
LOC_Os09g25060	36.7027	8.80009	60.0129	69.95	22.7514	64.9814	-1.51497	0.0223696	0.999917	LOC_Os09g25060	Chr9	14975932	14977713	-	1663	-	WRKY domain	WRKY
LOC_Os12g11220	0	0	5.8077	8.35224	0	7.07997	-5.28758	0.0227769	0.999917	LOC_Os12g11220	Chr12	6051282	6052072	+	791	-	-	-
LOC_Os03g50710	24.7991	30.3114	83.2437	50.1134	27.5553	66.6786	-1.27611	0.0232968	0.999917	LOC_Os03g50710	Chr3	28954342	28954897	+	276	-	-	-
LOC_Os02g52010	276.758	161.335	398.795	327.825	219.047	363.31	-0.730506	0.0235984	0.999917	LOC_Os02g52010	Chr2	31840427	31841847	-	1421	-	-	-
LOC_Os07g07410	191.449	167.202	262.314	309.033	179.326	285.674	-0.671497	0.0239759	0.999917	LOC_Os07g07410	Chr7	3699582	3701580	+	1476	-	Oxoglutarate/iron-dependent dioxygenase	2OG-FeII_Oxy
LOC_Os04g33690	12.8956	29.3336	69.6924	44.8933	21.1146	57.2928	-1.44036	0.0241858	0.999917	LOC_Os04g33690	Chr4	20398093	20405810	+	2798	-	Sec23/Sec24, trunk domain	-
LOC_Os07g39390	295.606	262.047	392.988	451.021	278.827	422.004	-0.597685	0.0242557	0.999917	LOC_Os07g39390	Chr7	23596302	23598324	-	2023	-	-	-
LOC_Os07g23494	191.449	232.714	407.507	276.668	212.081	342.087	-0.690331	0.0249427	0.999917	LOC_Os07g23494	Chr7	13276214	13283664	-	2694	-	Glycosyltransferase 34	-
LOC_Os06g09310	23.8072	9.77788	48.3975	48.0254	16.7925	48.2114	-1.52264	0.0250442	0.999917	LOC_Os06g09310	Chr6	4678838	4680332	+	1495	-	-	-
LOC_Os11g18366	190.457	226.847	403.635	270.404	208.652	337.019	-0.692354	0.0252064	0.999917	LOC_Os11g18366	Chr11	10352224	10376611	-	2845	-	Squalene cyclase, N-terminal	-
LOC_Os08g25860	69.4376	38.1337	66.7885	175.397	53.7857	121.093	-1.16963	0.0261597	0.999917	LOC_Os08g25860	Chr8	15749766	15754117	-	510	-	-	-
LOC_Os06g18960	12.8956	9.77788	25.1667	49.0694	11.3367	37.118	-1.70964	0.0262802	0.999917	LOC_Os06g18960	Chr6	10780799	10784833	-	2860	-	-	-
LOC_Os06g13230	80.3492	64.534	139.385	125.284	72.4416	132.334	-0.869807	0.0265508	0.999917	LOC_Os06g13230	Chr6	7267160	7269232	-	2073	-	-	-
ChrUn.fgenesh.gene.69	13.8875	5.86673	60.9808	14.6164	9.87713	37.7986	-1.93983	0.0278675	0.999917	ChrUn.fgenesh.gene.69	ChrUn	451392	455909	-	897	-	-	-
LOC_Os09g29510	3.96786	0.977788	25.1667	9.39627	2.47283	17.2815	-2.80995	0.0281896	0.999917	LOC_Os09g29510	Chr9	17949936	17954035	-	2271	-	Serine-threonine/tyrosine-protein kinase, catalytic domain	Pkinase_Tyr
LOC_Os01g62430	199.385	135.913	295.225	250.567	167.649	272.896	-0.703476	0.0285511	0.999917	LOC_Os01g62430	Chr1	36135811	36137295	+	946	-	-	C2
LOC_Os12g36110	222.2	264.981	660.142	229.687	243.59	444.914	-0.869815	0.0287755	0.999917	LOC_Os12g36110	Chr12	22132798	22136895	-	2862	-	CALMODULIN-BINDING PROTEIN60	-
LOC_Os06g08032	5.95179	7.82231	10.6474	49.0694	6.88705	29.8584	-2.11277	0.0288447	0.999917	LOC_Os06g08032	Chr6	3893672	3895400	+	1297	-	Oxoglutarate/iron-dependent dioxygenase	2OG-FeII_Oxy
LOC_Os07g33898	5.95179	18.578	22.2628	224.466	12.2649	123.365	-3.32961	0.0290189	0.999917	LOC_Os07g33898	Chr7	20273588	20275840	+	815	-	Ribosomal protein L44e	-
LOC_Os08g01950	33.7268	31.2892	59.0449	84.5664	32.508	71.8057	-1.14229	0.0293942	0.999917	LOC_Os08g01950	Chr8	594453	598041	-	1838	-	Transferase	-
LOC_Os09g27750	60.5099	71.3785	105.507	138.856	65.9442	122.181	-0.888764	0.0304802	0.999917	LOC_Os09g27750	Chr9	16886019	16887617	-	1461	-	Oxoglutarate/iron-dependent dioxygenase	2OG-FeII_Oxy
LOC_Os07g06850	157.723	159.379	246.827	250.567	158.551	248.697	-0.649397	0.031173	0.999917	LOC_Os07g06850	Chr7	3344780	3346557	-	1778	-	Alpha/beta hydrolase fold-3	Abhydrolase_3
LOC_Os04g39540	514.83	462.494	744.353	648.342	488.662	696.348	-0.511215	0.0315339	0.999917	LOC_Os04g39540	Chr4	23543942	23546897	-	1421	-	-	-
LOC_Os10g28080	591.212	417.516	936.975	605.537	504.364	771.256	-0.613225	0.0324406	0.999917	LOC_Os10g28080	Chr10	14589926	14591220	+	1295	-	Glycoside hydrolase family 18, catalytic domain	-
LOC_Os08g31690	2.9759	2.93336	11.6154	22.9687	2.95463	17.292	-2.54717	0.0324572	0.999917	LOC_Os08g31690	Chr8	19643935	19645471	-	1537	-	F-box domain	DUF295
LOC_Os03g03790	160.698	116.357	221.661	227.598	138.528	224.63	-0.697533	0.0336338	0.999917	LOC_Os03g03790	Chr3	1706051	1708336	+	2152	-	AMP-dependent synthetase/ligase	AMP-binding
LOC_Os06g08041	36.7027	32.267	382.34	50.1134	34.4849	216.227	-2.6488	0.0336733	0.999917	LOC_Os06g08041	Chr6	3896490	3898785	+	1215	-	Oxoglutarate/iron-dependent dioxygenase	2OG-FeII_Oxy
LOC_Os06g38340	381.907	408.715	638.847	507.398	395.311	573.123	-0.536189	0.0339238	0.999917	LOC_Os06g38340	Chr6	22710845	22714666	-	3656	-	Protein kinase domain	Pkinase
LOC_Os01g62010	71.4215	101.69	141.321	161.825	86.5558	151.573	-0.807658	0.0339585	0.999917	LOC_Os01g62010	Chr1	35893281	35895178	+	1044	-	-	-
LOC_Os02g43050	3.96786	1.95558	19.359	14.6164	2.96172	16.9877	-2.52224	0.0341868	0.999917	LOC_Os02g43050	Chr2	25922315	25927450	-	2508	-	Kinesin motor domain	Kinesin
LOC_Os10g31320	83.3251	61.6007	140.353	120.063	72.4629	130.208	-0.846214	0.0343643	0.999917	LOC_Os10g31320	Chr10	16426002	16426931	-	930	-	-	-
LOC_Os06g18000	1195.32	767.564	1354.16	1491.92	981.441	1423.04	-0.536015	0.0344805	0.999917	LOC_Os06g18000	Chr6	10469299	10471228	-	1930	-	Protein kinase domain	Pkinase
LOC_Os07g20164	309.493	270.847	406.539	445.801	290.17	426.17	-0.554416	0.0345102	0.999917	LOC_Os07g20164	Chr7	11642552	11644287	+	1736	-	-	-
LOC_Os07g47400	98.2046	65.5118	103.571	206.718	81.8582	155.144	-0.92135	0.0347825	0.999917	LOC_Os07g47400	Chr7	28344133	28345412	+	1280	-	-	C2
LOC_Os08g15710	123.004	74.3119	95.827	306.945	98.6578	201.386	-1.0284	0.0347937	0.999917	LOC_Os08g15710	Chr8	9538125	9539756	+	1198	-	-	-
LOC_Os09g27670	246.008	226.847	350.398	352.882	236.427	351.64	-0.572736	0.0349311	0.999917	LOC_Os09g27670	Chr9	16846525	16847608	+	1029	-	-	-
LOC_Os04g38042	8.92769	6.84452	44.5257	14.6164	7.8861	29.5711	-1.90987	0.0351072	0.999917	LOC_Os04g38042	Chr4	22645052	22648129	-	3078	-	-	-
LOC_Os03g05290	6979.47	6270.56	8257.58	9367.04	6625.01	8812.31	-0.41158	0.0353804	0.999917	LOC_Os03g05290	Chr3	2562732	2564648	-	1163	-	Major intrinsic protein	-
LOC_Os02g58150	3221.9	2708.47	3536.89	4639.67	2965.19	4088.28	-0.463305	0.0355339	0.999917	LOC_Os02g58150	Chr2	35584961	35589249	+	1524	-	-	-
LOC_Os03g17700	257.911	175.024	378.468	299.637	216.468	339.052	-0.647969	0.0359969	0.999917	LOC_Os03g17700	Chr3	9847700	9850473	-	1601	-	Protein kinase domain	Pkinase
LOC_Os10g40720	0.991966	0	2.90385	17.7485	0.495983	10.3262	-4.38475	0.0362481	0.999917	LOC_Os10g40720	Chr10	21847804	21849726	-	1339	-	-	-
LOC_Os11g18570	385.875	368.626	527.533	546.028	377.25	536.78	-0.508768	0.0365383	0.999917	LOC_Os11g18570	Chr11	10474864	10477749	+	1819	-	Cytochrome P450	p450
novel.584	390.835	255.203	384.276	644.166	323.019	514.221	-0.670354	0.0366886	0.999917	-	Chr8	16255095	16256962	-	661	-	-	-
LOC_Os04g52190	661.641	405.782	748.225	841.488	533.712	794.857	-0.574647	0.0369822	0.999917	LOC_Os04g52190	Chr4	31003843	31008092	+	2824	-	-	-
novel.262	196.409	140.802	205.205	354.97	168.605	280.088	-0.731498	0.0379807	0.999917	-	Chr2	33928350	33929043	+	497	-	PF00832:Ribosomal L39 protein	-
LOC_Os02g50410	0	0.977788	15.4872	4.17612	0.488894	9.83166	-4.32376	0.038083	0.999917	LOC_Os02g50410	Chr2	30785650	30788012	+	642	-	-	-
LOC_Os02g45750	357.108	199.469	363.949	529.323	278.288	446.636	-0.682277	0.0388431	0.999917	LOC_Os02g45750	Chr2	27837634	27841235	+	2245	-	Protein kinase domain	Pkinase
LOC_Os09g19280	155.739	106.579	220.693	205.674	131.159	213.183	-0.701205	0.0389124	0.999917	LOC_Os09g19280	Chr9	11540747	11543436	-	1440	-	NB-ARC	NB-ARC
LOC_Os03g18590	123.004	117.335	175.199	212.982	120.169	194.091	-0.691173	0.0389851	0.999917	LOC_Os03g18590	Chr3	10400748	10404295	-	1595	-	Acyl transferase/acyl hydrolase/lysophospholipase	Acyl_transf_1
LOC_Os02g01590	29.759	60.6229	163.584	46.9813	45.1909	105.282	-1.22149	0.0393806	0.999917	LOC_Os02g01590	Chr2	343057	347196	+	2763	-	Beta-fructofuranosidase	-
LOC_Os07g31190	40.6706	36.1782	81.3078	73.0821	38.4244	77.1949	-1.00696	0.039875	0.999917	LOC_Os07g31190	Chr7	18453655	18462456	+	2139	-	Protein kinase domain	Pkinase
LOC_Os03g04110	100.189	119.29	167.455	191.057	109.739	179.256	-0.707443	0.0403585	0.999917	LOC_Os03g04110	Chr3	1878906	1881754	+	1652	-	-	LysM
LOC_Os07g34940	183.514	94.8455	223.596	245.347	139.18	234.472	-0.752649	0.0404068	0.999917	LOC_Os07g34940	Chr7	20931641	20933430	-	1790	-	-	-
LOC_Os09g34250	40.6706	33.2448	100.667	55.3336	36.9577	78.0002	-1.07942	0.0404687	0.999917	LOC_Os09g34250	Chr9	20222174	20224114	+	1851	-	UDP-glucuronosyl/UDP-glucosyltransferase	UDPGT
LOC_Os03g55010	304.533	157.424	326.199	423.876	230.979	375.038	-0.699179	0.0406547	0.999917	LOC_Os03g55010	Chr3	31281994	31284676	+	1594	-	UDP-glucuronosyl/UDP-glucosyltransferase	UDPGT
LOC_Os01g13690	576.332	1079.48	882.77	1811.39	827.905	1347.08	-0.701985	0.0409292	0.999917	LOC_Os01g13690	Chr1	7665101	7668163	+	2011	-	Aminotransferase class IV	-
LOC_Os11g05800	3.96786	4.88894	16.4551	22.9687	4.4284	19.7119	-2.15279	0.0410957	0.999917	LOC_Os11g05800	Chr11	2682643	2687848	+	1269	-	TB2/DP1/HVA22-related protein	TB2_DP1_HVA22
LOC_Os02g11070	168.634	110.49	276.834	185.837	139.562	231.335	-0.730096	0.0414399	0.999917	LOC_Os02g11070	Chr2	5930193	5933079	-	2054	-	FAE1/Type III polyketide synthase-like protein	-
LOC_Os01g02900	146.811	143.735	272.962	190.013	145.273	231.488	-0.673013	0.0415726	0.999917	LOC_Os01g02900	Chr1	1057137	1059856	-	2110	-	Glycosyltransferase 61	-
LOC_Os05g25770	209.305	153.513	257.475	304.857	181.409	281.166	-0.631997	0.0416143	0.999917	LOC_Os05g25770	Chr5	14991579	14993800	+	1528	-	WRKY domain	WRKY
LOC_Os08g25850	44.6385	32.267	66.7885	89.7866	38.4527	78.2876	-1.02514	0.0417323	0.999917	LOC_Os08g25850	Chr8	15743952	15745775	-	207	-	-	-
LOC_Os01g53920	33.7268	67.4674	170.359	54.2895	50.5971	112.324	-1.15182	0.0418663	0.999917	LOC_Os01g53920	Chr1	31006026	31010423	+	4349	-	Protein kinase domain	Pkinase
LOC_Os05g40285	43.6465	41.0671	65.8206	103.359	42.3568	84.5898	-0.996637	0.0419562	0.999917	LOC_Os05g40285	Chr5	23671559	23672502	-	944	-	-	-
LOC_Os09g13290	0	0	8.71155	3.13209	0	5.92182	-5.03285	0.0423273	0.999917	LOC_Os09g13290	Chr9	7662992	7663828	+	837	-	-	-
LOC_Os01g57310	6.94376	5.86673	22.2628	25.0567	6.40524	23.6598	-1.88502	0.0429343	0.999917	LOC_Os01g57310	Chr1	33116117	33124371	+	4309	-	NB-ARC	NB-ARC
LOC_Os06g11240	56.542	71.3785	167.455	78.3022	63.9603	122.879	-0.943421	0.0429432	0.999917	LOC_Os06g11240	Chr6	5894721	5896352	-	1506	-	NADH:flavin oxidoreductase/NADH oxidase, N-terminal	Oxidored_FMN
LOC_Os08g02996	36.7027	36.1782	90.0193	59.5097	36.4404	74.7645	-1.03808	0.0430809	0.999917	LOC_Os08g02996	Chr8	1310613	1313298	-	2578	-	Legume lectin domain	Pkinase
novel.238	63.4858	44.9783	90.0193	112.755	54.232	101.387	-0.902321	0.0436041	0.999917	-	Chr12	21266314	21268038	-	1643	-	-	-
LOC_Os11g46900	25.7911	28.3559	50.3334	68.906	27.0735	59.6197	-1.1378	0.0436726	0.999917	LOC_Os11g46900	Chr11	28174981	28179995	+	2121	-	Serine-threonine/tyrosine-protein kinase, catalytic domain	Pkinase_Tyr
LOC_Os06g03580	422.577	316.803	519.789	542.895	369.69	531.342	-0.523374	0.0450245	0.999917	LOC_Os06g03580	Chr6	1383618	1386322	+	2159	-	-	-
LOC_Os08g42210	73.4055	60.6229	120.994	113.799	67.0142	117.396	-0.809218	0.045882	0.999917	LOC_Os08g42210	Chr8	26658479	26661534	+	1107	-	Vesicle transport protein, Use1	-
LOC_Os04g06520	138.875	134.935	187.782	242.215	136.905	214.999	-0.650527	0.0464595	0.999917	LOC_Os04g06520	Chr4	3410728	3412439	-	1062	-	-	-
LOC_Os05g48900	30.7509	13.689	56.1411	50.1134	22.22	53.1273	-1.25878	0.0465082	0.999917	LOC_Os05g48900	Chr5	28051693	28052945	+	1253	-	-	-
LOC_Os11g14220	1294.52	1221.26	1642.61	1691.33	1257.89	1666.97	-0.406214	0.0468163	0.999917	LOC_Os11g14220	Chr11	7960506	7963390	+	1795	-	Tubulin/FtsZ, GTPase domain	Tubulin
LOC_Os09g34150	41.6626	53.7784	102.603	78.3022	47.7205	90.4525	-0.923122	0.0474123	0.999917	LOC_Os09g34150	Chr9	20157700	20162008	-	3415	-	NB-ARC	NB-ARC
LOC_Os10g42690	114.076	154.491	280.705	163.913	134.283	222.309	-0.728134	0.0476101	0.999917	LOC_Os10g42690	Chr10	23025714	23031771	+	3466	-	JmjN domain	JmjN
LOC_Os05g46460	959.231	1046.23	1333.83	1341.58	1002.73	1337.71	-0.415799	0.0478404	0.999917	LOC_Os05g46460	Chr5	26913355	26917459	-	2701	-	-	Abhydrolase_1
LOC_Os01g65780	97.2126	137.868	166.487	217.158	117.54	191.823	-0.705744	0.0480314	0.999917	LOC_Os01g65780	Chr1	38197017	38202617	+	4172	-	Glycosyl transferase, family 8	Glyco_transf_8
LOC_Os03g10650	545.581	526.05	679.501	796.595	535.816	738.048	-0.461764	0.0484008	0.999917	LOC_Os03g10650	Chr3	5441739	5444255	-	2052	-	-	-
LOC_Os03g59440	0	0	4.83975	6.26418	0	5.55196	-4.93707	0.0488435	0.999917	LOC_Os03g59440	Chr3	33834634	33835499	-	866	-	-	-
LOC_Os11g07960	302.55	249.336	395.892	399.863	275.943	397.877	-0.528037	0.048958	0.999917	LOC_Os11g07960	Chr11	4128529	4130571	-	1496	-	Transferase	-
LOC_Os07g43530	73.4055	77.2453	111.314	147.208	75.3254	129.261	-0.778223	0.0489709	0.999917	LOC_Os07g43530	Chr7	26039678	26042226	-	1326	-	Myc-type, basic helix-loop-helix (bHLH) domain	-
LOC_Os02g58510	50.5903	57.6895	78.4039	123.196	54.1399	100.8	-0.895339	0.0490988	0.999917	LOC_Os02g58510	Chr2	35772233	35773369	+	1137	-	GHMP kinase N-terminal domain	GHMP_kinases
LOC_Os06g48200	0	0	2.90385	8.35224	0	5.62804	-4.9551	0.0493502	0.999917	LOC_Os06g48200	Chr6	29156425	29157883	-	1294	-	Glycoside hydrolase family 16	-
LOC_Os03g18770	864.994	874.143	1018.28	1374.99	869.568	1196.64	-0.460349	0.0493669	0.999917	LOC_Os03g18770	Chr3	10517108	10518361	-	1254	-	-	-
LOC_Os03g40670	370.003	222.936	324.263	635.814	296.469	480.039	-0.694784	0.0494269	0.999917	LOC_Os03g40670	Chr3	22615886	22619553	+	1592	-	PLC-like phosphodiesterase, TIM beta/alpha-barrel domain	-
LOC_Os12g01530	9259.01	16616.5	13665.5	25822	12937.8	19743.8	-0.609784	0.0494304	0.999917	LOC_Os12g01530	Chr12	320214	323923	-	1742	-	Ferritin/DPS protein domain	Ferritin
LOC_Os04g51830	2.9759	0.977788	12.5833	13.5724	1.97684	13.0779	-2.72793	0.0496551	0.999917	LOC_Os04g51830	Chr4	30734183	30739334	-	2269	-	Cation transporter	-
LOC_Os07g28850	246.999	254.225	422.994	314.253	250.612	368.624	-0.557252	0.0497033	0.999917	LOC_Os07g28850	Chr7	16893630	16900205	+	3538	-	Piwi domain	Piwi
LOC_Os01g36070	104.156	105.601	169.391	166.001	104.879	167.696	-0.677174	0.0498596	0.999917	LOC_Os01g36070	Chr1	19959667	19961992	+	1265	-	SWEET sugar transporter	-
